# Supplementary material for: Metallothionein 1B attenuates inflammation and hepatic steatosis in MASH by inhibiting the AKT/PI3K pathway
Source: J Lipid Res. 2024 Nov 16;66(1):100701. doi: 10.1016/j.jlr.2024.100701 (PMC11714418; doi:10.1016/j.jlr.2024.100701)
Supplement: All_compare.xls [file mmc3.xls]

gene_id	A1_count	A2_count	A3_count	B1_count	B2_count	B3_count	A1_fpkm	A2_fpkm	A3_fpkm	B1_fpkm	B2_fpkm	B3_fpkm	AvsB_A	AvsB_B	AvsB_log2FoldChange	AvsB_pvalue	AvsB_padj	BvsA_B	BvsA_A	BvsA_log2FoldChange	BvsA_pvalue	BvsA_padj	gene_name	gene_chr	gene_start	gene_end	gene_strand	gene_length	gene_biotype	gene_description	tf_family
ENSG00000282222	0	0	0	0	0	0	0	0	0	0	0	0	NA	NA	NA	NA	NA	NA	NA	NA	NA	NA	AC073488.4	X	9410789	9411545	+	757	processed_pseudogene	chromodomain protein, Y chromosome-like (CDYL) pseudogene	-
ENSG00000282221	25	30	59	43	52	31	2.64500300226675	3.35738845566085	6.55198933188393	4.44841736906348	5.72175566977557	3.47118523922433	38.3054083952103	41.7381895452638	-0.123074346215978	0.746724193393413	1	41.7381895452638	38.3054083952103	0.123074346215978	0.746724193393413	1	AC119427.1	1	201399633	201401190	+	556	antisense	uncharacterized LOC101929343 [Source:NCBI gene;Acc:101929343]	-
ENSG00000110514	654	559	782	754	699	657	4.59854923115584	4.15766101511361	5.77144889441216	5.18400425623167	5.11163778877015	4.88920669070174	668.382730910757	698.904069434742	-0.0644998770452931	0.600607472765502	0.978801414202323	698.904069434742	668.382730910757	0.0644998770452931	0.600607472765502	0.978801414202323	MADD	11	47269161	47330031	+	8366	protein_coding	MAP kinase activating death domain [Source:HGNC Symbol;Acc:HGNC:6766]	-
ENSG00000086015	1408	1448	1518	1695	1588	1506	10.5148422512049	11.4383359019554	11.8989019996529	12.3771518992675	12.3336156141141	11.9029611055099	1466.51809377451	1586.65581293012	-0.113751217255382	0.214792876814747	0.887135978841736	1586.65581293012	1466.51809377451	0.113751217255382	0.214792876814746	0.887135978841736	MAST2	1	45786987	46036124	+	7877	protein_coding	microtubule associated serine/threonine kinase 2 [Source:HGNC Symbol;Acc:HGNC:19035]	-
ENSG00000115808	445	389	516	586	541	441	3.1368562867386	2.9005368673623	3.81785405116262	4.03908635868516	3.96617324617646	3.29005483645547	452.283413033671	518.641013868695	-0.197726050417465	0.131921056764829	0.837341205409433	518.641013868695	452.283413033671	0.197726050417465	0.131921056764828	0.837341205409428	STRN	2	36843640	36966472	-	8345	protein_coding	striatin [Source:HGNC Symbol;Acc:HGNC:11424]	-
ENSG00000211769	0	0	0	0	0	0	0	0	0	0	0	0	NA	NA	NA	NA	NA	NA	NA	NA	NA	NA	TRBJ2-5	7	142797119	142797166	+	48	TR_J_gene	T cell receptor beta joining 2-5 [Source:HGNC Symbol;Acc:HGNC:12173]	-
ENSG00000211768	0	0	0	0	0	0	0	0	0	0	0	0	NA	NA	NA	NA	NA	NA	NA	NA	NA	NA	TRBJ2-4	7	142796998	142797047	+	50	TR_J_gene	T cell receptor beta joining 2-4 [Source:HGNC Symbol;Acc:HGNC:12172]	-
ENSG00000211767	0	0	0	0	0	0	0	0	0	0	0	0	NA	NA	NA	NA	NA	NA	NA	NA	NA	NA	TRBJ2-3	7	142796847	142796895	+	49	TR_J_gene	T cell receptor beta joining 2-3 [Source:HGNC Symbol;Acc:HGNC:12171]	-
ENSG00000211766	0	0	0	0	0	0	0	0	0	0	0	0	NA	NA	NA	NA	NA	NA	NA	NA	NA	NA	TRBJ2-2P	7	142796697	142796742	+	46	TR_J_gene	T cell receptor beta joining 2-2P (non-functional) [Source:HGNC Symbol;Acc:HGNC:12170]	-
ENSG00000211765	0	0	0	0	0	0	0	0	0	0	0	0	NA	NA	NA	NA	NA	NA	NA	NA	NA	NA	TRBJ2-2	7	142796560	142796610	+	51	TR_J_gene	T cell receptor beta joining 2-2 [Source:HGNC Symbol;Acc:HGNC:12169]	-
ENSG00000211764	0	0	0	0	0	0	0	0	0	0	0	0	NA	NA	NA	NA	NA	NA	NA	NA	NA	NA	TRBJ2-1	7	142796365	142796414	+	50	TR_J_gene	T cell receptor beta joining 2-1 [Source:HGNC Symbol;Acc:HGNC:12168]	-
ENSG00000070770	2430	2216	2255	2269	2206	2392	20.7015823681539	19.9692246520198	20.1640991777745	18.9009083737272	19.5453108454962	21.5669325700258	2310.47337039354	2279.72182726465	0.0194787817732523	0.832352626026555	1	2279.72182726465	2310.47337039354	-0.0194787817732523	0.83235262602656	1	CSNK2A2	16	58157907	58197920	-	6905	protein_coding	casein kinase 2 alpha 2 [Source:HGNC Symbol;Acc:HGNC:2459]	-
ENSG00000169740	197	182	149	188	173	186	8.06998520457609	7.8862779156275	6.40660266524942	7.53035192643434	7.37042310858652	8.06397907942364	176.682470328954	181.400258644112	-0.0375254626907978	0.809071373840416	1	181.400258644112	176.682470328954	0.0375254626907978	0.809071373840416	1	ZNF32	10	43643859	43648856	-	1436	protein_coding	zinc finger protein 32 [Source:HGNC Symbol;Acc:HGNC:13095]	zf-C2H2
ENSG00000215869	2	0	0	0	0	0	0.0373966095171091	0	0	0	0	0	0.655961633685643	5.55111512312578e-17	2.65642308702826	0.544877137742967	0.954568522271136	5.55111512312578e-17	0.655961633685643	-2.65642308702826	0.544877137742967	0.954568522271136	AC092506.1	1	104072983	104226678	+	3146	transcribed_processed_pseudogene	THAP domain containing 3 pseudogene [Source:NCBI gene;Acc:100129138]	-
ENSG00000261609	268	246	324	258	269	248	1.02297477739735	0.993251927003371	1.29810598219288	0.962943374420594	1.06787941804095	1.00187086782621	280.868056189754	257.090452360882	0.127603942416989	0.358771688534595	0.932517120780839	257.090452360882	280.868056189754	-0.127603942416989	0.358771688534595	0.932517120780839	GAN	16	81314947	81390884	+	15411	protein_coding	gigaxonin [Source:HGNC Symbol;Acc:HGNC:4137]	-
ENSG00000169744	0	0	0	0	0	0	0	0	0	0	0	0	NA	NA	NA	NA	NA	NA	NA	NA	NA	NA	LDB2	4	16501541	16898809	-	5586	protein_coding	LIM domain binding 2 [Source:HGNC Symbol;Acc:HGNC:6533]	-
ENSG00000215864	0	0	0	0	0	0	0	0	0	0	0	0	NA	NA	NA	NA	NA	NA	NA	NA	NA	NA	NBPF7	1	119834870	119844514	-	1326	unprocessed_pseudogene	NBPF member 7 [Source:HGNC Symbol;Acc:HGNC:31989]	-
ENSG00000261606	0	0	0	0	0	0	0	0	0	0	0	0	NA	NA	NA	NA	NA	NA	NA	NA	NA	NA	AC091230.1	15	74816223	74831795	+	6793	processed_transcript	novel transcript	-
ENSG00000215866	2	0	0	0	0	0	0.0645363321672107	0	0	0	0	0	0.655961633685643	5.55111512312578e-17	2.65642308702826	0.544877137742967	0.954568522271136	5.55111512312578e-17	0.655961633685643	-2.65642308702826	0.544877137742967	0.954568522271136	LINC01356	1	112820170	112850643	-	1823	lincRNA	long intergenic non-protein coding RNA 1356 [Source:HGNC Symbol;Acc:HGNC:50587]	-
ENSG00000261604	2	2	2	1	1	0	0.0471164331360933	0.0498386859257091	0.0494546821409755	0.02303527076398	0.0245009099565264	0	2.01065697422979	0.654984528037348	1.44125263060058	0.360501887064506	0.93400031954316	0.654984528037348	2.01065697422979	-1.44125263060058	0.360501887064506	0.934000319543154	AC114947.2	5	43287601	43290839	+	2497	antisense	novel transcript, antisense to HMGCS1	-
ENSG00000261603	0	0	0	0	0	0	0	0	0	0	0	0	NA	NA	NA	NA	NA	NA	NA	NA	NA	NA	PRSS46P	3	46719583	46736429	-	982	transcribed_unitary_pseudogene	serine protease 46, pseudogene [Source:HGNC Symbol;Acc:HGNC:37325]	-
ENSG00000215861	0	0	0	0	0	0	0	0	0	0	0	0	NA	NA	NA	NA	NA	NA	NA	NA	NA	NA	AC245297.1	1	149197992	149321732	-	933	unprocessed_pseudogene	phosphodiesterase 4D interacting protein-like [Source:NCBI gene;Acc:653513]	-
ENSG00000261600	0	1	0	0	0	0	0	0.117847726095166	0	0	0	0	NA	NA	NA	NA	NA	NA	NA	NA	NA	NA	AC233266.2	2	91580336	91580863	+	528	lincRNA	novel transcript	-
ENSG00000266469	278	236	230	313	309	297	19.0154801885752	17.0753133177517	16.5129758723161	20.9342665739151	21.981675113822	21.5005161636756	248.890374902333	304.751224797239	-0.291401403063232	0.0167054736111096	0.690288048378793	304.751224797239	248.890374902333	0.291401403063232	0.0167054736111096	0.690288048378793	AC005288.1	17	39401793	39406233	+	860	antisense	novel transcript, antisense to MED1 & FBXL20	-
ENSG00000168298	21	11	3	7	5	7	1.63835835832714	0.90777134371449	0.245666461484116	0.533996681277993	0.405694775606409	0.577986350263587	11.6454846478686	6.29561121782211	0.873053281546339	0.174914844595524	0.86394952267064	6.29561121782211	11.6454846478686	-0.873053281546339	0.174914844595524	0.863949522670634	HIST1H1E	6	26156354	26157107	+	754	protein_coding	histone cluster 1 H1 family member e [Source:HGNC Symbol;Acc:HGNC:4718]	-
ENSG00000255070	0	0	0	0	0	0	0	0	0	0	0	0	NA	NA	NA	NA	NA	NA	NA	NA	NA	NA	OSBPL9P3	11	91115961	91116555	+	595	processed_pseudogene	oxysterol binding protein like 9 pseudogene 3 [Source:HGNC Symbol;Acc:HGNC:48733]	-
ENSG00000153714	51	93	62	73	95	67	1.40716144713463	2.71425644567403	1.79556218596927	1.96946162764026	2.72607099218453	1.95649386509085	69.2659897211338	77.989114576298	-0.170876944634562	0.519731473288184	0.954568522271136	77.989114576298	69.2659897211338	0.170876944634562	0.519731473288184	0.954568522271136	LURAP1L	9	12775021	12822131	+	2132	protein_coding	leucine rich adaptor protein 1 like [Source:HGNC Symbol;Acc:HGNC:31452]	-
ENSG00000266460	0	0	0	0	0	0	0	0	0	0	0	0	NA	NA	NA	NA	NA	NA	NA	NA	NA	NA	AC021506.1	18	75844925	75868252	-	597	lincRNA	novel transcript	-
ENSG00000266461	0	0	0	0	0	0	0	0	0	0	0	0	NA	NA	NA	NA	NA	NA	NA	NA	NA	NA	MIR2392	14	100814491	100814574	+	84	miRNA	microRNA 2392 [Source:HGNC Symbol;Acc:HGNC:41843]	-
ENSG00000266466	0	0	0	0	0	0	0	0	0	0	0	0	NA	NA	NA	NA	NA	NA	NA	NA	NA	NA	AC233702.7	17	21532974	21542786	+	965	antisense	novel transcript, antisense to C17orf51	-
ENSG00000266467	1	0	0	0	0	0	0.196082889234708	0	0	0	0	0	NA	NA	NA	NA	NA	NA	NA	NA	NA	NA	RN7SL220P	10	68007718	68008017	-	300	misc_RNA	RNA, 7SL, cytoplasmic 220, pseudogene [Source:HGNC Symbol;Acc:HGNC:46236]	-
ENSG00000168291	1304	1207	1108	1252	1139	1282	16.2619517211401	15.9219598154643	14.5034006961061	15.2668808595014	14.7726566656535	16.9204939514398	1211.3656156159	1218.5830459583	-0.00838621101168053	0.933903917918577	1	1218.5830459583	1211.3656156159	0.00838621101168053	0.93390391791858	1	PDHB	3	58427630	58433857	-	4717	protein_coding	pyruvate dehydrogenase E1 beta subunit [Source:HGNC Symbol;Acc:HGNC:8808]	-
ENSG00000262558	13	10	19	18	14	6	0.837593940871153	0.681529018381684	1.28492797634956	1.13400140170629	0.938119178817361	0.409139453699337	14.0720768387265	12.5182197768119	0.165119726370195	0.736729274611548	1	12.5182197768119	14.0720768387265	-0.165119726370195	0.736729274611548	1	AC129507.3	17	354737	356882	+	913	antisense	novel transcript, antisense to RPH3AL	-
ENSG00000204227	1006	911	1023	990	900	1049	32.5510538894582	31.1802524937204	34.743832001115	31.3222664393187	30.2865208720032	35.9229916545327	984.651941739558	975.417875312534	0.0137715921210876	0.897470388261399	1	975.417875312534	984.651941739558	-0.0137715921210876	0.897470388261402	1	RING1	6	33208495	33212722	+	1818	protein_coding	ring finger protein 1 [Source:HGNC Symbol;Acc:HGNC:10018]	-
ENSG00000204220	1228	1141	873	927	1027	1026	24.4622202485833	24.0423728041249	18.2535255604727	18.0562746046492	21.2768706433476	21.6309105756524	1084.49019400923	990.33907326203	0.131242347252972	0.293126303809248	0.908769827491931	990.33907326203	1084.49019400923	-0.131242347252972	0.293126303809246	0.908769827491925	PFDN6	6	33289302	33298401	+	2953	protein_coding	prefoldin subunit 6 [Source:HGNC Symbol;Acc:HGNC:4926]	-
ENSG00000262554	0	0	0	0	0	0	0	0	0	0	0	0	NA	NA	NA	NA	NA	NA	NA	NA	NA	NA	AC004232.1	16	3308609	3308816	+	208	transcribed_processed_pseudogene	zinc finger and SCAN domain containing 10 (ZSCAN10) pseudogene	-
ENSG00000254141	0	0	0	0	0	0	0	0	0	0	0	0	NA	NA	NA	NA	NA	NA	NA	NA	NA	NA	AC103853.2	8	105669991	105679031	+	716	sense_intronic	novel transcript	-
ENSG00000225108	0	0	0	0	0	0	0	0	0	0	0	0	NA	NA	NA	NA	NA	NA	NA	NA	NA	NA	ZBTB45P1	2	109986939	109988394	-	1456	processed_pseudogene	zinc finger and BTB domain containing 45 pseudogene 1 [Source:HGNC Symbol;Acc:HGNC:49227]	-
ENSG00000119138	259	258	297	336	269	279	2.94408511952403	3.10216205595902	3.54357848965089	3.73457157271751	3.18011395389934	3.35648520523257	272.895057490236	292.480859815006	-0.100648053634085	0.45213436169113	0.954568522271136	292.480859815006	272.895057490236	0.100648053634085	0.45213436169113	0.954568522271136	KLF9	9	70384597	70414624	-	5175	protein_coding	Kruppel like factor 9 [Source:HGNC Symbol;Acc:HGNC:1123]	zf-C2H2
ENSG00000248928	0	0	0	0	0	0	0	0	0	0	0	0	NA	NA	NA	NA	NA	NA	NA	NA	NA	NA	AC008837.2	5	99594880	99595297	+	418	processed_pseudogene	Centromere protein O (CENP-O) pseudogene	-
ENSG00000225100	0	0	0	0	0	0	0	0	0	0	0	0	NA	NA	NA	NA	NA	NA	NA	NA	NA	NA	DPY19L2P5	10	79982910	79983240	-	331	processed_pseudogene	DPY19L2 pseudogene 5 [Source:HGNC Symbol;Acc:HGNC:51620]	-
ENSG00000225101	0	0	0	0	0	0	0	0	0	0	0	0	NA	NA	NA	NA	NA	NA	NA	NA	NA	NA	OR52K3P	11	4393783	4476361	+	2160	transcribed_unprocessed_pseudogene	olfactory receptor family 52 subfamily K member 3 pseudogene [Source:HGNC Symbol;Acc:HGNC:15224]	-
ENSG00000225102	0	0	0	0	0	0	0	0	0	0	0	0	NA	NA	NA	NA	NA	NA	NA	NA	NA	NA	AL157373.1	6	11990343	11992012	-	276	antisense	novel transcript	-
ENSG00000225105	0	0	0	0	0	0	0	0	0	0	0	0	NA	NA	NA	NA	NA	NA	NA	NA	NA	NA	LINC01076	13	25193107	25210295	-	302	lincRNA	long intergenic non-protein coding RNA 1076 [Source:HGNC Symbol;Acc:HGNC:49119]	-
ENSG00000225106	0	0	0	0	0	0	0	0	0	0	0	0	NA	NA	NA	NA	NA	NA	NA	NA	NA	NA	AL162457.2	20	61738219	61755056	-	1354	antisense	novel transcript, antisense to CDH4	-
ENSG00000225107	0	0	0	0	0	0	0	0	0	0	0	0	NA	NA	NA	NA	NA	NA	NA	NA	NA	NA	AC092484.1	2	145569294	145588024	-	833	lincRNA	novel transcript	-
ENSG00000226457	0	0	0	0	0	0	0	0	0	0	0	0	NA	NA	NA	NA	NA	NA	NA	NA	NA	NA	RPL22P3	1	16369150	16369530	-	381	processed_pseudogene	ribosomal protein L22 pseudogene 3 [Source:HGNC Symbol;Acc:HGNC:36804]	-
ENSG00000226455	0	0	0	0	0	0	0	0	0	0	0	0	NA	NA	NA	NA	NA	NA	NA	NA	NA	NA	AL121787.1	6	89950116	89953186	+	935	antisense	novel transcript	-
ENSG00000226454	0	0	0	0	0	0	0	0	0	0	0	0	NA	NA	NA	NA	NA	NA	NA	NA	NA	NA	AL033380.1	6	40505507	40523963	-	1342	processed_transcript	leucine rich repeat and fibronectin type III domain containing 2 [Source:NCBI gene;Acc:57497]	-
ENSG00000149792	950	986	1115	1115	993	1014	18.1440335817831	19.9196327879715	22.352191648735	20.8226507382756	19.7241950507521	20.4964254180022	1023.31946854334	1034.34489604996	-0.0156860160811264	0.882445461068341	1	1034.34489604996	1023.31946854334	0.0156860160811264	0.882445461068341	1	MRPL49	11	65122183	65127371	+	3080	protein_coding	mitochondrial ribosomal protein L49 [Source:HGNC Symbol;Acc:HGNC:1176]	-
ENSG00000226450	6	2	2	8	5	3	0.236878658135889	0.0835216099036883	0.0828780814134334	0.308827227369976	0.205297893159216	0.125350443364931	3.32732803996245	5.26959059659748	-0.64237989146269	0.433575527103727	0.954568522271136	5.26959059659748	3.32732803996245	0.64237989146269	0.433575527103727	0.954568522271136	CYP2D8P	22	42149886	42155001	-	1490	unprocessed_pseudogene	ccytochrome P450 family 2 subfamily D member 8, pseudogene [Source:HGNC Symbol;Acc:HGNC:2628]	-
ENSG00000141854	86	72	76	100	87	111	2.14908179365144	1.90318570740605	1.99343966424324	2.44346096421657	2.26106762024037	2.93567117362305	78.3059646739792	98.8978463909321	-0.335406323666753	0.0610121012361297	0.77489947607925	98.8978463909321	78.3059646739792	0.335406323666753	0.0610121012361297	0.77489947607925	MISP3	19	14072536	14075062	+	2354	protein_coding	MISP family member 3 [Source:HGNC Symbol;Acc:HGNC:26963]	-
ENSG00000229797	0	0	0	0	0	0	0	0	0	0	0	0	NA	NA	NA	NA	NA	NA	NA	NA	NA	NA	AC140481.1	2	130743538	130755879	-	1078	antisense	novel transcript	-
ENSG00000149798	0	0	0	0	0	0	0	0	0	0	0	0	NA	NA	NA	NA	NA	NA	NA	NA	NA	NA	CDC42EP2	11	65314818	65322429	+	2224	protein_coding	CDC42 effector protein 2 [Source:HGNC Symbol;Acc:HGNC:16263]	-
ENSG00000283571	0	0	0	0	0	0	0	0	0	0	0	0	NA	NA	NA	NA	NA	NA	NA	NA	NA	NA	AC245369.1	14	106750289	106750594	-	306	IG_pseudogene	novel IG pseudogene	-
ENSG00000197847	4	0	4	0	0	8	0.0590759395133443	0	0.0620077033924257	0	0	0.125046220178256	2.65931155794918	2.7155590049818	-0.023417870263943	1	1	2.7155590049818	2.65931155794918	0.023417870263943	1	1	SLC22A20P	11	65213840	65242757	+	3983	transcribed_unitary_pseudogene	solute carrier family 22 member 20, pseudogene [Source:HGNC Symbol;Acc:HGNC:29867]	-
ENSG00000183055	1	0	0	1	0	2	0.0835580493897905	0	0	0.0817032259909916	0	0.176867576338776	0.327312483401872	0.996131089159522	-1.29429116229066	0.684632160186118	1	0.996131089159522	0.327312483401872	1.29429116229066	0.684632160186118	1	FAM133CP	10	58715554	58716257	+	704	processed_pseudogene	family with sequence similarity 133 member C, pseudogene [Source:HGNC Symbol;Acc:HGNC:44190]	-
ENSG00000183054	10	22	20	17	31	45	0.044199313825541	0.102856652364674	0.092785589680679	0.0734709000420909	0.142500709069415	0.210502848388776	17.4975089823147	31.0841725528603	-0.826210535445826	0.0535792875631023	0.766395737783594	31.0841725528603	17.4975089823147	0.826210535445826	0.0535792875631023	0.766395737783586	RGPD6	2	110513812	110577185	-	13309	protein_coding	RANBP2-like and GRIP domain containing 6 [Source:HGNC Symbol;Acc:HGNC:32419]	-
ENSG00000283575	0	0	0	0	0	0	0	0	0	0	0	0	NA	NA	NA	NA	NA	NA	NA	NA	NA	NA	RF00026	1	180758722	180758817	+	96	snRNA		-
ENSG00000283576	0	0	0	0	0	0	0	0	0	0	0	0	NA	NA	NA	NA	NA	NA	NA	NA	NA	NA	AC100810.6	8	1726273	1726557	+	285	processed_pseudogene	mitochondrially encoded cytochrome c oxidase II (MT-CO2) pseudogene	-
ENSG00000283579	0	0	1	0	3	2	0	0	0.107194740717028	0	0.318639438340867	0.216171482191837	0.33842045154592	1.69266074374506	-1.96772336267992	0.334305332563757	0.908769827491931	1.69266074374506	0.33842045154592	1.96772336267992	0.334305332563757	0.908769827491925	AL160035.1	13	26965967	26991996	-	576	lincRNA	novel transcript	-
ENSG00000283578	0	0	0	0	0	0	0	0	0	0	0	0	NA	NA	NA	NA	NA	NA	NA	NA	NA	NA	MTND5P42	10	89786610	89787107	+	498	processed_pseudogene	MT-ND5 pseudogene 42 [Source:HGNC Symbol;Acc:HGNC:52321]	-
ENSG00000251078	0	0	0	0	0	0	0	0	0	0	0	0	NA	NA	NA	NA	NA	NA	NA	NA	NA	NA	SLC25A5P9	5	75752570	75753479	-	910	processed_pseudogene	solute carrier family 25 member 5 pseudogene 9 [Source:HGNC Symbol;Acc:HGNC:35468]	-
ENSG00000250566	0	0	0	0	0	0	0	0	0	0	0	0	NA	NA	NA	NA	NA	NA	NA	NA	NA	NA	UGT2B29P	4	68509441	68517647	-	973	unprocessed_pseudogene	UDP glucuronosyltransferase family 2 member B29, pseudogene [Source:HGNC Symbol;Acc:HGNC:12552]	-
ENSG00000250567	0	0	0	0	0	0	0	0	0	0	0	0	NA	NA	NA	NA	NA	NA	NA	NA	NA	NA	AC010406.1	5	103408941	103412511	-	555	lincRNA	novel transcript	-
ENSG00000250564	1	0	0	0	2	4	0.0879295467420217	0	0	0	0.182896179854847	0.372241476061281	0.327312483401872	2.03502551913073	-2.2291476861731	0.239842370527104	0.908769827491931	2.03502551913073	0.327312483401872	2.2291476861731	0.239842370527104	0.908769827491925	AC109454.3	5	134429051	134460615	-	669	lincRNA	novel transcript	-
ENSG00000250565	102	62	77	77	64	82	1.1357441625179	0.730240992135408	0.899924501283665	0.838343455332135	0.741139772540711	0.96632703453387	80.4734223560489	73.9663199817889	0.122308766756274	0.591746717265305	0.974934083452839	73.9663199817889	80.4734223560489	-0.122308766756274	0.591746717265305	0.974934083452839	ATP6V1E2	2	46490750	46542557	-	5283	protein_coding	ATPase H+ transporting V1 subunit E2 [Source:HGNC Symbol;Acc:HGNC:18125]	-
ENSG00000250562	0	0	0	0	0	0	0	0	0	0	0	0	NA	NA	NA	NA	NA	NA	NA	NA	NA	NA	RPL38P4	3	98525061	98525274	-	214	processed_pseudogene	ribosomal protein L38 pseudogene 4 [Source:HGNC Symbol;Acc:HGNC:48867]	-
ENSG00000250563	0	0	0	0	0	0	0	0	0	0	0	0	NA	NA	NA	NA	NA	NA	NA	NA	NA	NA	KNOP1P5	8	126072587	126074231	+	1378	processed_pseudogene	lysine rich nucleolar protein 1 pseudogene 5 [Source:HGNC Symbol;Acc:HGNC:48923]	-
ENSG00000187961	412	477	429	422	391	410	7.13868780836818	8.74246153267281	7.80213526071881	7.14964595087237	7.04592044628146	7.51856513025395	442.157952578016	405.541970027125	0.124419137961734	0.285993294775391	0.908769827491931	405.541970027125	442.157952578016	-0.124419137961734	0.285993294775393	0.908769827491925	KLHL17	1	960587	965715	+	3395	protein_coding	kelch like family member 17 [Source:HGNC Symbol;Acc:HGNC:24023]	-
ENSG00000250561	0	0	0	0	0	0	0	0	0	0	0	0	NA	NA	NA	NA	NA	NA	NA	NA	NA	NA	OR7E59P	7	6879627	6880626	-	1000	unprocessed_pseudogene	olfactory receptor family 7 subfamily E member 59 pseudogene [Source:HGNC Symbol;Acc:HGNC:8434]	-
ENSG00000250568	0	0	0	0	0	0	0	0	0	0	0	0	NA	NA	NA	NA	NA	NA	NA	NA	NA	NA	AC098591.2	4	39973128	39973442	-	315	processed_pseudogene	poly(A) binding protein, cytoplasmic 1 (PABPC1) pseudogene	-
ENSG00000250569	10	5	4	3	2	7	0.625796455004389	0.330976592437488	0.262741151714927	0.183571503503164	0.130167600343503	0.463618838402919	6.33429162245824	3.99854874142353	0.650604078109656	0.402707604833912	0.954568522271136	3.99854874142353	6.33429162245824	-0.650604078109656	0.402707604833912	0.954568522271136	NTAN1P2	8	86481754	86483002	-	940	processed_pseudogene	N-terminal asparagine amidase pseudogene 2 [Source:HGNC Symbol;Acc:HGNC:45262]	-
ENSG00000281591	0	0	0	0	0	0	0	0	0	0	0	0	NA	NA	NA	NA	NA	NA	NA	NA	NA	NA	DBET	4	190064502	190067864	+	3363	lincRNA	D4Z4 binding element transcript [Source:HGNC Symbol;Acc:HGNC:43904]	-
ENSG00000162840	1	0	0	0	1	2	0.321447359401161	0	0	0	0.334310230390418	0.680408599685783	0.327312483401872	1.01820605449255	-1.30520776753091	0.684632160186118	1	1.01820605449255	0.327312483401872	1.30520776753091	0.684632160186118	1	MT2P1	4	68376323	68376505	+	183	processed_pseudogene	metallothionein 2 pseudogene 1 [Source:HGNC Symbol;Acc:HGNC:7407]	-
ENSG00000281593	0	0	0	1	0	0	0	0	0	0.0863649716181052	0	0	NA	NA	NA	NA	NA	NA	NA	NA	NA	NA	AC006978.2	7	30362400	30412502	+	666	protein_coding	novel protein, ZNRF2-LINC01176 readthrough	-
ENSG00000168484	0	0	0	0	0	0	0	0	0	0	0	0	NA	NA	NA	NA	NA	NA	NA	NA	NA	NA	SFTPC	8	22156913	22164479	+	3188	protein_coding	surfactant protein C [Source:HGNC Symbol;Acc:HGNC:10802]	-
ENSG00000158435	2098	1987	2098	2272	2062	1957	44.298122930483	44.3784249693389	46.4965075484603	46.9071534579609	45.2801967684503	43.7321271023096	2071.26973211296	2083.23971769926	-0.00841492214102131	0.925598666142478	1	2083.23971769926	2071.26973211296	0.00841492214102131	0.925598666142478	1	CNOT11	2	101252802	101270316	+	2786	protein_coding	CCR4-NOT transcription complex subunit 11 [Source:HGNC Symbol;Acc:HGNC:25217]	-
ENSG00000162849	8	0	5	3	3	0	0.0326736745235923	0	0.0214344826261917	0.0119806438445445	0.0127429227580601	0	4.31070162426975	1.96776422308803	1.07895624887424	0.390094463627083	0.954568522271136	1.96776422308803	4.31070162426975	-1.07895624887424	0.390094463627083	0.954568522271136	KIF26B	1	245154985	245709431	+	14403	protein_coding	kinesin family member 26B [Source:HGNC Symbol;Acc:HGNC:25484]	-
ENSG00000283689	8	2	7	21	9	3	0.442292231356485	0.116961652966631	0.406211649032946	1.13524482429588	0.517489614147574	0.175537744937733	5.66850891223041	10.804726504279	-0.911063755704602	0.211178214082267	0.878931054400002	10.804726504279	5.66850891223041	0.911063755704602	0.211178214082267	0.878931054400002	AC018553.2	16	54285604	54289568	+	1064	antisense	novel transcript, antisense to IRX3	-
ENSG00000149243	0	1	0	0	0	2	0	0.012343503149821	0	0	0	0.0247004113752229	0.340577337023995	0.679819624672285	-0.784820780540328	1	1	0.679819624672285	0.340577337023995	0.784820780540328	1	1	KLHL35	11	75422394	75430629	-	5041	protein_coding	kelch like family member 35 [Source:HGNC Symbol;Acc:HGNC:26597]	-
ENSG00000184702	0	0	0	0	0	0	0	0	0	0	0	0	NA	NA	NA	NA	NA	NA	NA	NA	NA	NA	SEPT5	22	19714464	19724224	+	4603	protein_coding	septin 5 [Source:HGNC Symbol;Acc:HGNC:9164]	-
ENSG00000168481	0	3	2	0	3	3	0	0.0413537434946263	0.0273567437541018	0	0.0406593523447806	0.0413761986295409	1.69918779984656	2.03265697947093	-0.238066307935804	1	1	2.03265697947093	1.69918779984656	0.238066307935804	1	1	LGI3	8	22146825	22157084	-	4514	protein_coding	leucine rich repeat LGI family member 3 [Source:HGNC Symbol;Acc:HGNC:18711]	-
ENSG00000283683	0	0	1	0	1	1	0	0	0.023343731815882	0	0.0231299705714353	0.0235377644125706	0.33842045154592	0.678453666391703	-0.783631888266106	1	1	0.678453666391703	0.33842045154592	0.783631888266106	1	1	MYOCOS	1	171600621	171638799	+	2645	protein_coding	myocilin opposite strand [Source:HGNC Symbol;Acc:HGNC:53429]	-
ENSG00000283682	0	0	0	0	0	0	0	0	0	0	0	0	NA	NA	NA	NA	NA	NA	NA	NA	NA	NA	MIR548AH	4	76575551	76575626	+	76	miRNA	microRNA 548ah [Source:HGNC Symbol;Acc:HGNC:41605]	-
ENSG00000283680	0	0	0	0	0	0	0	0	0	0	0	0	NA	NA	NA	NA	NA	NA	NA	NA	NA	NA	AC134980.1	15	22030900	22031846	-	947	unprocessed_pseudogene	olfactory receptor family 11 subfamily K member 1 pseudogene	-
ENSG00000283686	0	0	0	0	0	0	0	0	0	0	0	0	NA	NA	NA	NA	NA	NA	NA	NA	NA	NA	AC083841.4	8	142797624	142806142	-	352	unprocessed_pseudogene	lymphocyte antigen 6 complex, locus K (LY6K) pseudogene	-
ENSG00000184708	279	327	355	412	342	298	2.69759004420531	3.34436505533975	3.6027581495427	3.89511132351005	3.4390434055251	3.04942493222095	322.605312881429	347.656416510958	-0.108568156152949	0.453477470339517	0.954568522271136	347.656416510958	322.605312881429	0.108568156152949	0.453477470339516	0.954568522271136	EIF4ENIF1	22	31436977	31496108	-	6084	protein_coding	eukaryotic translation initiation factor 4E nuclear import factor 1 [Source:HGNC Symbol;Acc:HGNC:16687]	-
ENSG00000184709	18	12	12	11	10	13	0.875804468045844	0.617603964052087	0.612845366282956	0.523333153080429	0.50602789215423	0.669434267432787	14.0344726806077	11.2852907794326	0.313971037524226	0.495466916745518	0.954568522271136	11.2852907794326	14.0344726806077	-0.313971037524226	0.495466916745518	0.954568522271136	LRRC26	9	137168758	137170051	-	1209	protein_coding	leucine rich repeat containing 26 [Source:HGNC Symbol;Acc:HGNC:31409]	-
ENSG00000206811	0	0	0	0	0	0	0	0	0	0	0	0	NA	NA	NA	NA	NA	NA	NA	NA	NA	NA	SNORA10	16	1962334	1962466	-	133	snoRNA	small nucleolar RNA, H/ACA box 10 [Source:HGNC Symbol;Acc:HGNC:32598]	-
ENSG00000163462	3	1	2	0	4	0	0.0389310832365404	0.0137268033042682	0.0272420783820904	0	0.0539852390570893	0	2.00059219193583	1.34530990492057	0.540355728962262	0.827493391280418	1	1.34530990492057	2.00059219193583	-0.540355728962262	0.827493391280418	1	TRIM46	1	155173787	155184971	+	4533	protein_coding	tripartite motif containing 46 [Source:HGNC Symbol;Acc:HGNC:19019]	-
ENSG00000163463	34	41	20	29	31	30	0.522751037687932	0.666797588737103	0.322760954798786	0.435978322486169	0.495698363043607	0.488165605367871	31.8232708681843	29.8648341890107	0.0917048644274877	0.830222909971475	1	29.8648341890107	31.8232708681843	-0.0917048644274877	0.830222909971475	1	KRTCAP2	1	155169408	155173475	-	3826	protein_coding	keratinocyte associated protein 2 [Source:HGNC Symbol;Acc:HGNC:28942]	-
ENSG00000163464	0	0	0	0	0	0	0	0	0	0	0	0	NA	NA	NA	NA	NA	NA	NA	NA	NA	NA	CXCR1	2	218162845	218166995	-	2488	protein_coding	C-X-C motif chemokine receptor 1 [Source:HGNC Symbol;Acc:HGNC:6026]	-
ENSG00000163466	4497	4562	4439	4608	4617	4414	40.3132316163586	43.2587717713451	41.7681154417406	40.3913257570875	43.0451677947879	41.8781020496333	4523.7386258287	4523.96008740652	-6.67467308149924e-05	1	1	4523.96008740652	4523.7386258287	6.67467308149924e-05	1	1	ARPC2	2	218217094	218254356	+	6562	protein_coding	actin related protein 2/3 complex subunit 2 [Source:HGNC Symbol;Acc:HGNC:705]	-
ENSG00000163467	25	31	27	25	31	20	1.31894320113033	1.72998348047146	1.49515032074548	1.28966527124794	1.70093447265008	1.11672442818384	27.8405575057663	25.1927628994687	0.142662647076494	0.657045349349969	1	25.1927628994687	27.8405575057663	-0.142662647076494	0.657045349349969	1	TSACC	1	156337314	156346995	+	1115	protein_coding	TSSK6 activating cochaperone [Source:HGNC Symbol;Acc:HGNC:30636]	-
ENSG00000163468	11789	11457	10539	10900	10797	11115	172.594911487405	177.425529635785	161.951671108026	156.037300887126	164.397014192916	172.222711566435	11314.8340889154	10890.2845552142	0.0551974122882155	0.525212776400262	0.954568522271136	10890.2845552142	11314.8340889154	-0.0551974122882155	0.525212776400266	0.954568522271136	CCT3	1	156308968	156367873	-	4018	protein_coding	chaperonin containing TCP1 subunit 3 [Source:HGNC Symbol;Acc:HGNC:1616]	-
ENSG00000206813	0	0	0	0	0	0	0	0	0	0	0	0	NA	NA	NA	NA	NA	NA	NA	NA	NA	NA	RF00019	22	41747312	41747413	+	102	misc_RNA		-
ENSG00000162599	307	319	281	354	296	282	1.66107745571345	1.82572923120503	1.59585282868793	1.87286158651315	1.66564721852356	1.61484391994962	303.921095963383	308.301857189617	-0.0213101009163529	0.876078424507614	1	308.301857189617	303.921095963383	0.0213101009163529	0.87607842450761	1	NFIA	1	60865259	61462793	+	10872	protein_coding	nuclear factor I A [Source:HGNC Symbol;Acc:HGNC:7784]	CTF/NFI
ENSG00000162598	0	0	0	0	0	0	0	0	0	0	0	0	NA	NA	NA	NA	NA	NA	NA	NA	NA	NA	C1orf87	1	59987269	60073770	-	4422	protein_coding	chromosome 1 open reading frame 87 [Source:HGNC Symbol;Acc:HGNC:28547]	-
ENSG00000267731	4	1	1	3	5	7	0.0806096153071772	0.021316752099434	0.0211525079318287	0.0591151809842323	0.104794059885999	0.149298289859111	1.99290683208086	5.00409415532517	-1.26886313148556	0.158095048720114	0.86394952267064	5.00409415532517	1.99290683208086	1.26886313148556	0.158095048720114	0.863949522670634	AC005332.2	17	68189884	68192802	+	2919	lincRNA	novel transcript	-
ENSG00000162592	4	1	1	4	2	0	0.0549123610458927	0.0145212600649353	0.014409374714821	0.0536934152603576	0.0285548528174779	0	1.99290683208086	1.95815740882771	0.020306802368249	1	1	1.95815740882771	1.99290683208086	-0.020306802368249	1	1	CCDC27	1	3746460	3771645	+	4285	protein_coding	coiled-coil domain containing 27 [Source:HGNC Symbol;Acc:HGNC:26546]	-
ENSG00000029364	1039	1035	1053	1145	1128	1053	8.56488741234005	9.02486341879014	9.11107226704278	9.22916709736806	9.67063550982506	9.18680330373114	1047.93699676307	1102.63028348019	-0.0734540896250076	0.424715449350687	0.954568522271136	1102.63028348019	1047.93699676307	0.0734540896250076	0.424715449350685	0.954568522271136	SLC39A9	14	69398015	69462388	+	7136	protein_coding	solute carrier family 39 member 9 [Source:HGNC Symbol;Acc:HGNC:20182]	-
ENSG00000267732	0	0	0	0	0	0	0	0	0	0	0	0	NA	NA	NA	NA	NA	NA	NA	NA	NA	NA	AC006305.3	18	56138612	56143221	+	454	lincRNA	novel transcript	-
ENSG00000267735	0	0	0	0	0	0	0	0	0	0	0	0	NA	NA	NA	NA	NA	NA	NA	NA	NA	NA	AC020934.2	19	12880969	12884088	+	456	antisense	novel transcript, antisense to DNASE2	-
ENSG00000029363	3741	3492	3480	4212	3809	3456	23.0844253213168	22.7929097900809	22.5395692722613	25.4138600087418	24.4445550364995	22.5701803238264	3587.36727742075	3798.49351420446	-0.0825600205557465	0.345880542007553	0.918641508519927	3798.49351420446	3587.36727742075	0.0825600205557465	0.34588054200755	0.918641508519927	BCLAF1	6	136256627	136289851	-	9533	protein_coding	BCL2 associated transcription factor 1 [Source:HGNC Symbol;Acc:HGNC:16863]	Others
ENSG00000267737	1	0	0	0	0	0	0.0513754294938101	0	0	0	0	0	NA	NA	NA	NA	NA	NA	NA	NA	NA	NA	AC087645.2	17	78315729	78347798	+	1145	lincRNA	novel transcript	-
ENSG00000267736	1	0	0	3	0	0	0.0927837015306192	0	0	0.27217226071447	0	0	0.327312483401872	0.96809205039613	-1.26667481428757	0.684632160186118	1	0.96809205039613	0.327312483401872	1.26667481428757	0.684632160186118	1	HMGB2P1	19	1203209	1203842	+	634	transcribed_processed_pseudogene	high mobility group box 2 pseudogene 1 [Source:HGNC Symbol;Acc:HGNC:39174]	-
ENSG00000263609	0	0	0	0	0	0	0	0	0	0	0	0	NA	NA	NA	NA	NA	NA	NA	NA	NA	NA	LINC02002	17	22234328	22266362	-	1675	lincRNA	long intergenic non-protein coding RNA 2002 [Source:HGNC Symbol;Acc:HGNC:52837]	-
ENSG00000263608	0	0	0	0	0	0	0	0	0	0	0	0	NA	NA	NA	NA	NA	NA	NA	NA	NA	NA	RN7SL353P	6	30751038	30751289	+	252	misc_RNA	RNA, 7SL, cytoplasmic 353, pseudogene [Source:HGNC Symbol;Acc:HGNC:46369]	-
ENSG00000206817	0	0	0	0	0	0	0	0	0	0	0	0	NA	NA	NA	NA	NA	NA	NA	NA	NA	NA	RF00019	1	91261625	91261724	+	100	misc_RNA		-
ENSG00000118640	655	646	544	614	559	612	38.9194825602224	40.6024698973213	33.9281099345821	35.6734440949112	34.5443774123723	38.4863846113177	617.808505133311	592.01736473237	0.0616701458526716	0.574568720747713	0.964788919898405	592.01736473237	617.808505133311	-0.0616701458526716	0.574568720747716	0.964788919898401	VAMP8	2	85561562	85582031	+	990	protein_coding	vesicle associated membrane protein 8 [Source:HGNC Symbol;Acc:HGNC:12647]	-
ENSG00000263600	0	0	0	0	0	0	0	0	0	0	0	0	NA	NA	NA	NA	NA	NA	NA	NA	NA	NA	MIR3915	X	32583656	32583752	-	97	miRNA	microRNA 3915 [Source:HGNC Symbol;Acc:HGNC:38955]	-
ENSG00000263603	0	0	0	0	0	0	0	0	0	0	0	0	NA	NA	NA	NA	NA	NA	NA	NA	NA	NA	AC127024.2	17	30729469	30731202	+	894	lincRNA	novel transcript	-
ENSG00000263602	0	0	0	0	0	0	0	0	0	0	0	0	NA	NA	NA	NA	NA	NA	NA	NA	NA	NA	MIR3185	17	48724408	48724475	-	68	miRNA	microRNA 3185 [Source:HGNC Symbol;Acc:HGNC:38391]	-
ENSG00000263604	0	0	0	0	0	0	0	0	0	0	0	0	NA	NA	NA	NA	NA	NA	NA	NA	NA	NA	AC015688.1	17	27683946	27684144	-	199	processed_pseudogene	nitric oxide synthase 2, inducible (NOS2) pseudogene	-
ENSG00000263606	8	2	7	6	2	5	0.350931345386503	0.0928017887818758	0.32230364994113	0.257356022808313	0.0912435080707628	0.232130450675799	5.66850891223041	4.29469033070585	0.390615268210744	0.670058458642889	1	4.29469033070585	5.66850891223041	-0.390615268210744	0.670058458642889	1	AP000919.1	18	2945550	2946890	-	1341	transcribed_processed_pseudogene	cysteine and histidine-rich domain (CHORD) containing 1 (CHORDC1) pseudogene	-
ENSG00000259169	2	2	2	3	0	0	0.186449656958518	0.197222185034066	0.195702601118884	0.273466265123572	0	0	2.01065697422979	0.96809205039613	0.952961395999351	0.619138838136992	0.989551157374379	0.96809205039613	2.01065697422979	-0.952961395999351	0.619138838136992	0.989551157374379	GNRHR2P1	14	60398934	60400013	-	631	unprocessed_pseudogene	GNRHR2 pseudogene 1 [Source:HGNC Symbol;Acc:HGNC:39424]	-
ENSG00000253144	0	0	0	0	0	0	0	0	0	0	0	0	NA	NA	NA	NA	NA	NA	NA	NA	NA	NA	AC104117.2	5	179082680	179083194	-	515	processed_pseudogene	pseudogene similat to part of cold shock domain containing E1, RNA-binding CSDE1	-
ENSG00000201467	0	0	0	0	0	0	0	0	0	0	0	0	NA	NA	NA	NA	NA	NA	NA	NA	NA	NA	RF00190	X	17044380	17044511	-	132	snoRNA		-
ENSG00000253146	0	0	0	0	0	0	0	0	0	0	0	0	NA	NA	NA	NA	NA	NA	NA	NA	NA	NA	CIR1P1	5	154559308	154560440	-	1133	processed_pseudogene	corepressor interacting with RBPJ, 1 pseudogene 1 [Source:HGNC Symbol;Acc:HGNC:44011]	-
ENSG00000253141	0	0	0	0	0	0	0	0	0	0	0	0	NA	NA	NA	NA	NA	NA	NA	NA	NA	NA	AC008632.1	5	173463500	173484584	+	1169	lincRNA	novel transcript	-
ENSG00000115073	1348	1276	1312	1387	1298	1243	27.4190596149779	27.4541192277469	28.0111866862885	27.5860828535449	27.4585222218387	26.7586209823523	1318.38644841322	1301.50784117697	0.018528836985061	0.836235399504039	1	1301.50784117697	1318.38644841322	-0.018528836985061	0.836235399504039	1	ACTR1B	2	97655963	97664107	-	2892	protein_coding	ARP1 actin related protein 1 homolog B [Source:HGNC Symbol;Acc:HGNC:168]	-
ENSG00000253143	0	0	0	0	0	0	0	0	0	0	0	0	NA	NA	NA	NA	NA	NA	NA	NA	NA	NA	AC022730.3	8	70471112	70480623	-	736	lincRNA	novel transcript	-
ENSG00000253142	0	0	0	0	0	0	0	0	0	0	0	0	NA	NA	NA	NA	NA	NA	NA	NA	NA	NA	AC037441.2	8	22895434	22897813	-	898	sense_intronic	novel transcript	-
ENSG00000259161	0	0	0	0	1	0	0	0	0	0	0.0839214981638497	0	NA	NA	NA	NA	NA	NA	NA	NA	NA	NA	AL137779.3	14	101843394	101844122	-	729	processed_pseudogene	nucleophosmin (nucleolar phosphoprotein B23, numatrin) (NPM1) pseudogene	-
ENSG00000259160	0	0	0	0	0	0	0	0	0	0	0	0	NA	NA	NA	NA	NA	NA	NA	NA	NA	NA	AL049869.4	14	64535702	64535879	-	178	processed_pseudogene	ribosomal protein L18 (RPL18) pseudogene	-
ENSG00000259163	0	0	0	0	0	0	0	0	0	0	0	0	NA	NA	NA	NA	NA	NA	NA	NA	NA	NA	AL096869.2	14	90642638	90648894	+	1376	antisense	uncharacterized LOC101928909 [Source:NCBI gene;Acc:101928909]	-
ENSG00000259162	12	7	2	1	5	2	0.711591130287248	0.439077818193281	0.124484215026226	0.0579829345742521	0.308360746781484	0.125518925143648	6.99426810634799	2.67145282926634	1.35082853052924	0.111581231313441	0.827635214069109	2.67145282926634	6.99426810634799	-1.35082853052924	0.111581231313441	0.827635214069109	AL355075.5	14	20437982	20441268	+	992	transcribed_unprocessed_pseudogene	solute carrier family 12 (sodium/chloride transporters), member 3 (SLC12A3) pseudogene	-
ENSG00000201469	0	5	2	0	0	0	0	2.75325660965698	1.09281717969925	0	0	0	2.37892351435631	5.55111512312578e-17	4.32071065971609	0.0570208225305157	0.766395737783594	5.55111512312578e-17	2.37892351435631	-4.32071065971609	0.0570208225305157	0.766395737783586	RNA5SP379	12	132723945	132724057	-	113	rRNA_pseudogene	RNA, 5S ribosomal pseudogene 379 [Source:HGNC Symbol;Acc:HGNC:43279]	-
ENSG00000253148	0	0	0	0	0	0	0	0	0	0	0	0	NA	NA	NA	NA	NA	NA	NA	NA	NA	NA	RGS21	1	192316992	192367285	+	1794	protein_coding	regulator of G protein signaling 21 [Source:HGNC Symbol;Acc:HGNC:26839]	-
ENSG00000259167	0	0	0	0	0	0	0	0	0	0	0	0	NA	NA	NA	NA	NA	NA	NA	NA	NA	NA	NMNAT1P1	14	81032529	81033404	+	876	processed_pseudogene	NMNAT1 pseudogene 1 [Source:HGNC Symbol;Acc:HGNC:20024]	-
ENSG00000259166	0	0	0	0	0	0	0	0	0	0	0	0	NA	NA	NA	NA	NA	NA	NA	NA	NA	NA	AL049836.2	14	101447642	101457117	+	513	lincRNA	novel transcript	-
ENSG00000213853	626	553	522	584	547	628	4.22394661599888	3.94696609958374	3.6970012710335	3.85307840342192	3.83858549808571	4.48470279366191	569.152780726994	583.931622981434	-0.0365022633777589	0.742957000531521	1	583.931622981434	569.152780726994	0.0365022633777589	0.742957000531518	1	EMP2	16	10528422	10580698	-	8718	protein_coding	epithelial membrane protein 2 [Source:HGNC Symbol;Acc:HGNC:3334]	-
ENSG00000213851	0	0	0	0	0	0	0	0	0	0	0	0	NA	NA	NA	NA	NA	NA	NA	NA	NA	NA	AC098590.1	4	43410041	43410937	-	897	processed_pseudogene	ribosomal protein S2 (RPS2) pseudogene	-
ENSG00000258590	0	4	0	1	7	6	0	0.0674693406107322	0	0.0155920496334123	0.1160887517295	0.101258964821766	1.35843429367026	4.69534072075899	-1.70875917898643	0.170126511095164	0.86394952267064	4.69534072075899	1.35843429367026	1.70875917898643	0.170126511095164	0.863949522670634	NBEAP1	15	20657638	20688408	-	3689	transcribed_unprocessed_pseudogene	neurobeachin pseudogene 1 [Source:HGNC Symbol;Acc:HGNC:1007]	-
ENSG00000213857	0	0	0	0	0	0	0	0	0	0	0	0	NA	NA	NA	NA	NA	NA	NA	NA	NA	NA	AL080243.1	22	41074180	41075239	-	1060	processed_pseudogene	actin, beta (ACTB) pseudogene	-
ENSG00000213856	0	0	0	0	0	1	0	0	0	0	0	0.0732439845544108	NA	NA	NA	NA	NA	NA	NA	NA	NA	NA	VDAC1P2	X	49632500	49633349	-	850	processed_pseudogene	voltage dependent anion channel 1 pseudogene 2 [Source:HGNC Symbol;Acc:HGNC:12670]	-
ENSG00000213854	2	0	2	1	2	1	0.130721926156472	0	0.137209268117795	0.0639100789973978	0.135952827025437	0.069174874301388	1.32950827406844	1.32904458697372	0.00678653911349257	1	1	1.32904458697372	1.32950827406844	-0.00678653911349257	1	1	CNN2P6	3	31181751	31182650	-	900	processed_pseudogene	calponin 2 pseudogene 6 [Source:HGNC Symbol;Acc:HGNC:39531]	-
ENSG00000213859	67	56	63	67	58	70	1.28968130681205	1.14022302525585	1.27286739238858	1.26105293309656	1.16111544023688	1.4260527097472	62.2566872525044	64.6761815136003	-0.0541449360661969	0.81356020350364	1	64.6761815136003	62.2566872525044	0.0541449360661969	0.81356020350364	1	KCTD11	17	7351889	7354944	+	3056	protein_coding	potassium channel tetramerization domain containing 11 [Source:HGNC Symbol;Acc:HGNC:21302]	-
ENSG00000178773	6	3	4	8	14	2	0.115796981831521	0.0612437001754407	0.0810290953451547	0.150968690545034	0.281004859009269	0.0408513037212921	4.34013432515168	7.9344184950766	-0.85231412844968	0.244268121097366	0.908769827491931	7.9344184950766	4.34013432515168	0.85231412844968	0.244268121097366	0.908769827491925	CPNE7	16	89575768	89597246	+	3048	protein_coding	copine 7 [Source:HGNC Symbol;Acc:HGNC:2320]	-
ENSG00000229792	0	0	0	0	0	0	0	0	0	0	0	0	NA	NA	NA	NA	NA	NA	NA	NA	NA	NA	LINC00399	13	109400696	109401641	+	414	lincRNA	long intergenic non-protein coding RNA 399 [Source:HGNC Symbol;Acc:HGNC:42728]	-
ENSG00000225816	0	0	0	0	0	0	0	0	0	0	0	0	NA	NA	NA	NA	NA	NA	NA	NA	NA	NA	GTF3AP5	7	14985378	14986074	-	697	processed_pseudogene	general transcription factor IIIA pseudogene 5 [Source:HGNC Symbol;Acc:HGNC:49748]	-
ENSG00000280881	0	0	0	0	0	0	0	0	0	0	0	0	NA	NA	NA	NA	NA	NA	NA	NA	NA	NA	AC060814.5	15	21328380	21343881	-	752	lincRNA	novel transcript	-
ENSG00000225814	0	0	0	0	0	0	0	0	0	0	0	0	NA	NA	NA	NA	NA	NA	NA	NA	NA	NA	GRPEL2P2	X	64697878	64698547	-	670	processed_pseudogene	GrpE like 2, mitochondrial pseudogene 2 [Source:HGNC Symbol;Acc:HGNC:41970]	-
ENSG00000225815	0	0	0	0	0	0	0	0	0	0	0	0	NA	NA	NA	NA	NA	NA	NA	NA	NA	NA	AC092669.1	2	66327349	66328984	+	1228	lincRNA	novel transcript	-
ENSG00000225813	0	1	0	0	0	0	0	0.0867832627311684	0	0	0	0	NA	NA	NA	NA	NA	NA	NA	NA	NA	NA	AC009299.1	2	161281902	161282618	+	717	processed_pseudogene	novel pseudogene	-
ENSG00000225811	0	0	0	0	0	0	0	0	0	0	0	0	NA	NA	NA	NA	NA	NA	NA	NA	NA	NA	AL354771.1	1	190264898	190362270	+	602	antisense	novel transcript	-
ENSG00000225818	0	0	0	0	0	0	0	0	0	0	0	0	NA	NA	NA	NA	NA	NA	NA	NA	NA	NA	AC118653.1	17	71596338	71597279	+	570	lincRNA	novel transcript	-
ENSG00000225819	0	0	0	0	0	0	0	0	0	0	0	0	NA	NA	NA	NA	NA	NA	NA	NA	NA	NA	AC013269.2	2	130515997	130526691	-	444	antisense	novel transcript	-
ENSG00000229306	0	0	0	0	0	0	0	0	0	0	0	0	NA	NA	NA	NA	NA	NA	NA	NA	NA	NA	AP001464.1	21	12999676	13016692	-	323	lincRNA	novel transcript	-
ENSG00000229307	0	0	0	0	0	0	0	0	0	0	0	0	NA	NA	NA	NA	NA	NA	NA	NA	NA	NA	LINC00459	13	62323657	62328833	+	376	lincRNA	long intergenic non-protein coding RNA 459 [Source:HGNC Symbol;Acc:HGNC:42808]	-
ENSG00000229305	26	15	6	8	14	11	1.42274096374951	0.868236270394155	0.344618626900509	0.428048901191874	0.796746800242093	0.637052330775573	15.6561487853149	10.9807606801631	0.506801328869219	0.33639926326753	0.909774054087005	10.9807606801631	15.6561487853149	-0.506801328869219	0.33639926326753	0.909774054087005	AL358876.1	1	8189824	8192770	+	1075	processed_pseudogene	52kDa eukaryotic translation initiation factor 2 subunit 3 gamma (EIF2S3) pseudogene	-
ENSG00000229302	0	0	0	0	0	0	0	0	0	0	0	0	NA	NA	NA	NA	NA	NA	NA	NA	NA	NA	TAF9P2	Y	18276607	18277495	-	515	processed_pseudogene	TATA-box binding protein associated factor 9 pseudogene 2 [Source:HGNC Symbol;Acc:HGNC:31744]	-
ENSG00000229303	0	0	0	0	0	0	0	0	0	0	0	0	NA	NA	NA	NA	NA	NA	NA	NA	NA	NA	PPIAP25	13	45436121	45436660	+	540	processed_pseudogene	peptidylprolyl isomerase A pseudogene 25 [Source:HGNC Symbol;Acc:HGNC:39270]	-
ENSG00000238489	0	0	0	0	0	0	0	0	0	0	0	0	NA	NA	NA	NA	NA	NA	NA	NA	NA	NA	RNU6-749P	15	20855251	20855357	-	107	snRNA	RNA, U6 small nuclear 749, pseudogene [Source:HGNC Symbol;Acc:HGNC:47712]	-
ENSG00000229301	0	0	0	0	0	0	0	0	0	0	0	0	NA	NA	NA	NA	NA	NA	NA	NA	NA	NA	AC006455.4	7	63354457	63359306	+	528	lincRNA	novel transcript	-
ENSG00000238485	0	0	0	0	0	0	0	0	0	0	0	0	NA	NA	NA	NA	NA	NA	NA	NA	NA	NA	RF01210	X	139702287	139702390	-	104	snoRNA		-
ENSG00000238482	0	2	0	0	0	0	0	1.1630579323037	0	0	0	0	0.679863753223697	5.55111512312578e-17	2.67799871533344	0.544877137742967	0.954568522271136	5.55111512312578e-17	0.679863753223697	-2.67799871533344	0.544877137742967	0.954568522271136	RNU6-1208P	1	24777873	24777979	-	107	snRNA	RNA, U6 small nuclear 1208, pseudogene [Source:HGNC Symbol;Acc:HGNC:48171]	-
ENSG00000229308	0	0	0	0	0	0	0	0	0	0	0	0	NA	NA	NA	NA	NA	NA	NA	NA	NA	NA	AC010737.1	Y	4036497	4100320	+	559	lincRNA	novel transcript	-
ENSG00000229309	0	0	0	0	0	0	0	0	0	0	0	0	NA	NA	NA	NA	NA	NA	NA	NA	NA	NA	AL353633.1	13	81250438	81302407	+	382	lincRNA	novel transcript	-
ENSG00000278072	0	0	0	0	0	0	0	0	0	0	0	0	NA	NA	NA	NA	NA	NA	NA	NA	NA	NA	RF01879	3	116716460	116716624	+	165	misc_RNA		-
ENSG00000278073	0	0	0	0	0	0	0	0	0	0	0	0	NA	NA	NA	NA	NA	NA	NA	NA	NA	NA	MIR6726	1	1296110	1296170	-	61	miRNA	microRNA 6726 [Source:HGNC Symbol;Acc:HGNC:50009]	-
ENSG00000278071	0	0	0	0	0	0	0	0	0	0	0	0	NA	NA	NA	NA	NA	NA	NA	NA	NA	NA	AL161669.3	14	103208100	103208876	+	777	lincRNA	novel transcript	-
ENSG00000278077	0	0	0	0	0	0	0	0	0	0	0	0	NA	NA	NA	NA	NA	NA	NA	NA	NA	NA	AL591926.9	9	41644771	41644981	+	211	processed_pseudogene	zinc finger protein 829 (ZNF829) pseudogene	-
ENSG00000278075	0	0	0	6	1	3	0	0	0	0.988866551822202	0.175297341436809	0.535163783993546	5.55111512312578e-17	3.28684677428969	-4.7690481749835	0.0148462214605376	0.683733295239122	3.28684677428969	5.55111512312578e-17	4.7690481749835	0.0148462214605376	0.683733295239122	AC114341.1	18	79900555	79900903	-	349	lincRNA	novel transcript	-
ENSG00000055070	2372	2125	2392	2595	2358	2369	29.3938453716913	27.8544657001846	31.1127145991141	31.4434357485618	30.3896239217802	31.0696754788265	2306.97985993642	2426.16915556434	-0.0726791624647553	0.410321850136867	0.954568522271136	2426.16915556434	2306.97985993642	0.0726791624647553	0.410321850136867	0.954568522271136	SZRD1	1	16352575	16398145	+	4747	protein_coding	SUZ RNA binding domain containing 1 [Source:HGNC Symbol;Acc:HGNC:30232]	-
ENSG00000278078	0	0	0	0	0	0	0	0	0	0	0	0	NA	NA	NA	NA	NA	NA	NA	NA	NA	NA	AC025279.2	16	29380242	29380345	+	104	unprocessed_pseudogene	phospholipase A2, group X (PLA2G10) pseudogene	-
ENSG00000227411	0	0	0	0	0	0	0	0	0	0	0	0	NA	NA	NA	NA	NA	NA	NA	NA	NA	NA	ACNATP	9	101334084	101339347	-	1225	unitary_pseudogene	acyl-CoA:amino acid N-acyltransferase pseudogene [Source:HGNC Symbol;Acc:HGNC:34504]	-
ENSG00000155719	1	1	0	3	0	0	0.00780377643544873	0.00825465632505277	0	0.0228916441089114	0	0	0.667029571548689	0.96809205039613	-0.471979147706621	1	1	0.96809205039613	0.667029571548689	0.471979147706621	1	1	OTOA	16	21663971	21761935	+	7538	protein_coding	otoancorin [Source:HGNC Symbol;Acc:HGNC:16378]	-
ENSG00000227413	0	0	2	0	0	0	0	0	0.347854482552157	0	0	0	0.676012507700518	5.55111512312578e-17	2.67430794856172	0.544877137742967	0.954568522271136	5.55111512312578e-17	0.676012507700518	-2.67430794856172	0.544877137742967	0.954568522271136	AL022238.1	22	40433136	40433641	+	355	processed_pseudogene	novel pseudogene	-
ENSG00000227416	0	0	0	0	0	0	0	0	0	0	0	0	NA	NA	NA	NA	NA	NA	NA	NA	NA	NA	AL929472.1	1	37782457	37782885	-	429	processed_pseudogene	novel pseudogene	-
ENSG00000227417	0	0	0	0	0	0	0	0	0	0	0	0	NA	NA	NA	NA	NA	NA	NA	NA	NA	NA	AC114402.2	1	203805621	203806263	-	643	processed_pseudogene	SNF7 domain containing 2 (SNF7DC20) pseudogene	-
ENSG00000227418	0	0	0	0	0	0	0	0	0	0	0	0	NA	NA	NA	NA	NA	NA	NA	NA	NA	NA	PCGEM1	2	192749845	192776899	+	1712	lincRNA	PCGEM1, prostate-specific transcript [Source:HGNC Symbol;Acc:HGNC:30145]	-
ENSG00000155714	0	1	0	0	1	0	0	0.0467495111782478	0	0	0.0459645170258801	0	0.340577337023995	0.336707339373845	0.0121737870824537	1	1	0.336707339373845	0.340577337023995	-0.0121737870824537	1	1	PDZD9	16	21983865	22001110	-	1331	protein_coding	PDZ domain containing 9 [Source:HGNC Symbol;Acc:HGNC:28740]	-
ENSG00000182010	260	207	206	258	213	219	1.60185016341718	1.34900346368845	1.33214276859234	1.55424385663969	1.3647966558848	1.42798153799786	225.015628221705	228.386073999908	-0.0213186637513828	0.887547964266345	1	228.386073999908	225.015628221705	0.0213186637513828	0.887547964266345	1	RTKN2	10	62183035	62268707	-	9548	protein_coding	rhotekin 2 [Source:HGNC Symbol;Acc:HGNC:19364]	-
ENSG00000182013	0	2	1	0	1	2	0	0.0336707788843332	0.0167056738779783	0	0.0165526980956295	0.0336890621597669	1.02032057856114	1.01820605449255	0.00875680328202859	1	1	1.01820605449255	1.02032057856114	-0.00875680328202859	1	1	PNMA8A	19	46466491	46471563	-	3696	protein_coding	PNMA family member 8A [Source:HGNC Symbol;Acc:HGNC:25578]	-
ENSG00000244748	0	3	0	1	0	0	0	0.63928355525597	0	0.196983120197459	0	0	1.0191384344772	0.321054358316788	1.32964234133302	0.684632160186118	1	0.321054358316788	1.0191384344772	-1.32964234133302	0.684632160186118	1	RN7SL153P	5	72314397	72314688	-	292	misc_RNA	RNA, 7SL, cytoplasmic 153, pseudogene [Source:HGNC Symbol;Acc:HGNC:46169]	-
ENSG00000075388	0	0	0	0	0	0	0	0	0	0	0	0	NA	NA	NA	NA	NA	NA	NA	NA	NA	NA	FGF4	11	69771016	69775403	-	3233	protein_coding	fibroblast growth factor 4 [Source:HGNC Symbol;Acc:HGNC:3682]	-
ENSG00000251778	0	0	0	0	0	0	0	0	0	0	0	0	NA	NA	NA	NA	NA	NA	NA	NA	NA	NA	RF00334	21	41882205	41882300	+	96	snoRNA		-
ENSG00000251779	0	0	0	0	0	0	0	0	0	0	0	0	NA	NA	NA	NA	NA	NA	NA	NA	NA	NA	RF00019	17	76319376	76319473	+	98	misc_RNA		-
ENSG00000251774	0	0	0	0	0	0	0	0	0	0	0	0	NA	NA	NA	NA	NA	NA	NA	NA	NA	NA	RNU6-377P	3	12514706	12514807	+	102	snRNA	RNA, U6 small nuclear 377, pseudogene [Source:HGNC Symbol;Acc:HGNC:47340]	-
ENSG00000251775	2	5	3	1	0	0	0.822725409376399	2.17565032791076	1.2953322514617	0.402231266417189	0	0	3.3644408610274	0.321054358316788	2.93955453144522	0.0372089460329159	0.745162996720011	0.321054358316788	3.3644408610274	-2.93955453144522	0.0372089460329159	0.745162996720011	RF01293	2	63883249	63883391	-	143	snoRNA		-
ENSG00000251776	0	0	0	0	0	0	0	0	0	0	0	0	NA	NA	NA	NA	NA	NA	NA	NA	NA	NA	RN7SKP242	9	83200940	83201228	-	289	misc_RNA	RNA, 7SK small nuclear pseudogene 242 [Source:HGNC Symbol;Acc:HGNC:45966]	-
ENSG00000251770	0	0	0	0	0	0	0	0	0	0	0	0	NA	NA	NA	NA	NA	NA	NA	NA	NA	NA	RNA5SP486	20	47873191	47873273	+	83	rRNA_pseudogene	RNA, 5S ribosomal pseudogene 486 [Source:HGNC Symbol;Acc:HGNC:43386]	-
ENSG00000245293	0	0	0	1	0	0	0	0	0	0.0185605263303188	0	0	NA	NA	NA	NA	NA	NA	NA	NA	NA	NA	AC096564.1	4	107863479	107978799	-	3099	antisense	uncharacterized LOC101929595 [Source:NCBI gene;Acc:101929595]	-
ENSG00000251773	0	0	0	0	0	0	0	0	0	0	0	0	NA	NA	NA	NA	NA	NA	NA	NA	NA	NA	RNU6-1129P	3	86235321	86235424	+	104	snRNA	RNA, U6 small nuclear 1129, pseudogene [Source:HGNC Symbol;Acc:HGNC:48092]	-
ENSG00000164659	139	129	179	201	142	126	1.00759784116911	0.989136699912996	1.36194781847054	1.42468678874051	1.07053427565316	0.966658132566531	149.851793300132	154.718705308295	-0.0464634982366529	0.829707423434842	1	154.718705308295	149.851793300132	0.0464634982366529	0.829707423434842	1	KIAA1324L	7	86876906	87059699	-	8115	protein_coding	KIAA1324 like [Source:HGNC Symbol;Acc:HGNC:21945]	-
ENSG00000242748	0	1	0	2	0	0	0	0.133241112158989	0	0.246334351595966	0	0	0.340577337023995	0.644564421174649	-0.75343611446077	1	1	0.644564421174649	0.340577337023995	0.75343611446077	1	1	RPL23AP81	20	41196691	41197157	+	467	transcribed_processed_pseudogene	ribosomal protein L23a pseudogene 81 [Source:HGNC Symbol;Acc:HGNC:36246]	-
ENSG00000253301	0	0	0	0	0	0	0	0	0	0	0	0	NA	NA	NA	NA	NA	NA	NA	NA	NA	NA	LINC01606	8	57142689	57240298	+	4218	lincRNA	long intergenic non-protein coding RNA 1606 [Source:HGNC Symbol;Acc:HGNC:51656]	-
ENSG00000242747	2	1	1	0	0	0	0.247163305758036	0.130721847433294	0.129714644229008	0	0	0	1.33459249778318	5.55111512312578e-17	3.54648491172322	0.193299566375889	0.86394952267064	5.55111512312578e-17	1.33459249778318	-3.54648491172322	0.193299566375889	0.863949522670634	AC090515.1	15	58869659	58870134	+	476	processed_pseudogene	ribosomal protein L21 (RPL21) pseudogene	-
ENSG00000164651	0	2	0	0	1	0	0	0.0334715435063194	0	0	0.0164547531364837	0	0.679863753223697	0.336707339373845	0.805193899878638	1	1	0.336707339373845	0.679863753223697	-0.805193899878638	1	1	SP8	7	20782283	20786886	-	3718	protein_coding	Sp8 transcription factor [Source:HGNC Symbol;Acc:HGNC:19196]	zf-C2H2
ENSG00000242741	0	0	3	0	0	2	0	0	0.23687021989645	0	0	0.159226053379154	1.01359426173239	0.679819624672285	0.51340509841457	1	1	0.679819624672285	1.01359426173239	-0.51340509841457	1	1	LINC02005	3	73808601	73902866	+	782	lincRNA	long intergenic non-protein coding RNA 2005 [Source:HGNC Symbol;Acc:HGNC:52839]	-
ENSG00000164654	394	377	375	440	458	372	3.45204014112936	3.49393758796536	3.44862436623145	3.76949527598593	4.17335085641086	3.44947094371533	383.852729746538	420.812683303115	-0.132681596635992	0.251849682655914	0.908769827491931	420.812683303115	383.852729746538	0.132681596635992	0.251849682655914	0.908769827491925	MIOS	7	7566872	7608929	+	6714	protein_coding	meiosis regulator for oocyte development [Source:HGNC Symbol;Acc:HGNC:21905]	-
ENSG00000149187	1903	1638	1939	2005	1793	1772	10.7102680313907	9.75145960405375	11.4544533961139	11.0338440060088	10.4949807200032	10.5549262854816	1834.73167181381	1844.84506871364	-0.00795686154946405	0.934528344447993	1	1844.84506871364	1834.73167181381	0.00795686154946405	0.934528344447999	1	CELF1	11	47465933	47565569	-	10452	protein_coding	CUGBP Elav-like family member 1 [Source:HGNC Symbol;Acc:HGNC:2549]	-
ENSG00000252236	0	0	0	0	0	0	0	0	0	0	0	0	NA	NA	NA	NA	NA	NA	NA	NA	NA	NA	RF00568	1	156192063	156192203	-	141	snoRNA		-
ENSG00000252237	0	0	0	0	0	0	0	0	0	0	0	0	NA	NA	NA	NA	NA	NA	NA	NA	NA	NA	RNU4-54P	12	28319335	28319463	-	129	snRNA	RNA, U4 small nuclear 54, pseudogene [Source:HGNC Symbol;Acc:HGNC:46990]	-
ENSG00000252230	0	0	0	0	0	0	0	0	0	0	0	0	NA	NA	NA	NA	NA	NA	NA	NA	NA	NA	RF00611	19	34637696	34637781	-	86	snoRNA		-
ENSG00000252231	0	0	0	0	0	0	0	0	0	0	0	0	NA	NA	NA	NA	NA	NA	NA	NA	NA	NA	RNA5SP67	1	173921070	173921200	+	131	rRNA_pseudogene	RNA, 5S ribosomal pseudogene 67 [Source:HGNC Symbol;Acc:HGNC:42844]	-
ENSG00000206113	0	2	0	0	0	0	0	0.0239413618231042	0	0	0	0	0.679863753223697	5.55111512312578e-17	2.67799871533344	0.544877137742967	0.954568522271136	5.55111512312578e-17	0.679863753223697	-2.67799871533344	0.544877137742967	0.954568522271136	CFAP99	4	2418974	2462942	+	5198	protein_coding	cilia and flagella associated protein 99 [Source:HGNC Symbol;Acc:HGNC:51180]	-
ENSG00000204253	382	326	297	303	287	318	25.5063553987487	23.0248506212358	20.8150041815475	19.7823820006701	19.9299745860785	22.4720193246961	336.122201563291	301.340193097911	0.158174335488216	0.216991317052871	0.889739671512532	301.340193097911	336.122201563291	-0.158174335488216	0.216991317052872	0.889739671512532	HNRNPCP2	2	189923336	189924216	+	881	processed_pseudogene	heterogeneous nuclear ribonucleoprotein C pseudogene 2 [Source:HGNC Symbol;Acc:HGNC:48814]	-
ENSG00000252238	0	0	0	0	0	0	0	0	0	0	0	0	NA	NA	NA	NA	NA	NA	NA	NA	NA	NA	RF00322	2	4827001	4827084	-	84	snoRNA		-
ENSG00000256925	1	0	0	0	0	0	0.0108552992748501	0	0	0	0	0	NA	NA	NA	NA	NA	NA	NA	NA	NA	NA	ADGRA1-AS1	10	133083073	133088491	-	5419	antisense	adhesion G protein-coupled receptor A1 antisense RNA 1 [Source:HGNC Symbol;Acc:HGNC:49543]	-
ENSG00000161021	701	608	825	976	826	730	6.93978990340949	6.36687115819162	8.57269282880032	9.44776395006972	8.50448768181669	7.64858505823156	714.963353044376	836.962173337496	-0.227487162161763	0.0680332318029541	0.786307919143662	836.962173337496	714.963353044376	0.227487162161763	0.0680332318029545	0.786307919143673	MAML1	5	179732850	179777286	+	5942	protein_coding	mastermind like transcriptional coactivator 1 [Source:HGNC Symbol;Acc:HGNC:13632]	-
ENSG00000256922	0	0	0	0	0	0	0	0	0	0	0	0	NA	NA	NA	NA	NA	NA	NA	NA	NA	NA	AC087894.2	12	127793527	127821183	-	462	lincRNA	novel transcript	-
ENSG00000256923	0	0	0	0	0	0	0	0	0	0	0	0	NA	NA	NA	NA	NA	NA	NA	NA	NA	NA	AC084819.1	12	22742582	22743091	+	424	lincRNA	novel transcript	-
ENSG00000261608	0	0	0	0	0	0	0	0	0	0	0	0	NA	NA	NA	NA	NA	NA	NA	NA	NA	NA	SLC25A1P4	16	35173316	35174093	+	778	processed_pseudogene	solute carrier family 25 member 1 pseudogene 4 [Source:HGNC Symbol;Acc:HGNC:43848]	-
ENSG00000256928	0	0	0	0	0	0	0	0	0	0	0	0	NA	NA	NA	NA	NA	NA	NA	NA	NA	NA	AP000763.4	11	73395559	73396436	-	752	antisense	novel transcript	-
ENSG00000254694	8	12	3	8	5	5	1.29999705569972	2.06266075287009	0.511692021986253	1.27113969276592	0.845010665213349	0.859908658442668	7.70761922699408	5.94447651478938	0.366678077534157	0.629490239971653	0.994565610461751	5.94447651478938	7.70761922699408	-0.366678077534157	0.629490239971653	0.994565610461751	AP001893.1	11	126208611	126209027	-	362	antisense	novel transcript	-
ENSG00000254695	0	0	0	0	0	0	0	0	0	0	0	0	NA	NA	NA	NA	NA	NA	NA	NA	NA	NA	AC087379.2	11	15643885	15705368	+	471	lincRNA	uncharacterized LOC102724957 [Source:NCBI gene;Acc:102724957]	-
ENSG00000254697	0	0	0	0	0	0	0	0	0	0	0	0	NA	NA	NA	NA	NA	NA	NA	NA	NA	NA	COPS8P3	11	78581675	78582156	+	482	processed_pseudogene	COP9 signalosome subunit 8 pseudogene 3 [Source:HGNC Symbol;Acc:HGNC:45271]	-
ENSG00000254690	0	0	0	0	0	0	0	0	0	0	0	0	NA	NA	NA	NA	NA	NA	NA	NA	NA	NA	AC233992.1	8	144314590	144315138	-	444	antisense	novel transcript	-
ENSG00000254691	0	4	1	0	0	0	0	0.451713970078024	0.112058385940123	0	0	0	1.69974226026	5.55111512312578e-17	3.86241831358579	0.12499937753565	0.827635214069109	5.55111512312578e-17	1.69974226026	-3.86241831358579	0.12499937753565	0.827635214069109	AP002812.3	11	77850604	77851511	+	551	antisense	novel transcript	-
ENSG00000254692	0	0	0	0	0	0	0	0	0	0	0	0	NA	NA	NA	NA	NA	NA	NA	NA	NA	NA	AL136295.1	14	24189157	24213473	-	2740	protein_coding	novel protein	-
ENSG00000254693	0	0	0	0	0	0	0	0	0	0	0	0	NA	NA	NA	NA	NA	NA	NA	NA	NA	NA	AC010768.1	11	44604508	44605337	-	543	antisense	novel transcript	-
ENSG00000266925	0	0	0	0	0	0	0	0	0	0	0	0	NA	NA	NA	NA	NA	NA	NA	NA	NA	NA	AC015818.8	17	20507413	20508931	-	1519	lincRNA	novel transcript	-
ENSG00000266924	0	0	0	0	0	0	0	0	0	0	0	0	NA	NA	NA	NA	NA	NA	NA	NA	NA	NA	AC021594.1	18	79787121	79791432	+	636	lincRNA	novel transcript	-
ENSG00000254698	0	0	0	0	0	0	0	0	0	0	0	0	NA	NA	NA	NA	NA	NA	NA	NA	NA	NA	AP000893.2	11	82963681	83039115	-	433	sense_overlapping	novel transcript, sense overlapping RAB30	-
ENSG00000266922	0	0	1	0	1	2	0	0	0.125751875057042	0	0.124600350634311	0.253594243874742	0.33842045154592	1.01820605449255	-1.29485360834359	0.684632160186118	1	1.01820605449255	0.33842045154592	1.29485360834359	0.684632160186118	1	AC008543.3	19	11725961	11730783	-	491	sense_intronic	novel transcript, sense intronic to ZNF823	-
ENSG00000266921	0	0	1	0	5	2	0	0	0.0212252219501574	0	0.105154300724384	0.04280329107683	0.33842045154592	2.36656005349572	-2.42514837051638	0.175095135665376	0.86394952267064	2.36656005349572	0.33842045154592	2.42514837051638	0.175095135665376	0.863949522670634	AC006213.1	19	43996896	44002836	-	2909	antisense	uncharacterized LOC101928063 [Source:NCBI gene;Acc:101928063]	-
ENSG00000266920	0	0	0	0	2	3	0	0	0	0	0.111335345152769	0.16994737089513	5.55111512312578e-17	1.69534149113615	-3.85295483750209	0.12499937753565	0.827635214069109	1.69534149113615	5.55111512312578e-17	3.85295483750209	0.12499937753565	0.827635214069109	ACTBP9	18	62442028	62443126	+	1099	processed_pseudogene	actin, beta pseudogene 9 [Source:HGNC Symbol;Acc:HGNC:142]	-
ENSG00000257343	0	0	0	0	0	0	0	0	0	0	0	0	NA	NA	NA	NA	NA	NA	NA	NA	NA	NA	AC055716.1	12	52746596	52748308	-	495	unprocessed_pseudogene	keratin pseudogene	-
ENSG00000257342	0	0	0	0	0	0	0	0	0	0	0	0	NA	NA	NA	NA	NA	NA	NA	NA	NA	NA	AC025165.2	12	57694132	57721510	-	699	antisense	novel transcript, antisense to OS9	-
ENSG00000257341	0	0	0	0	0	0	0	0	0	0	0	0	NA	NA	NA	NA	NA	NA	NA	NA	NA	NA	AL928654.3	14	105487199	105492267	+	1408	protein_coding	novel transcript	-
ENSG00000215867	0	0	0	0	0	0	0	0	0	0	0	0	NA	NA	NA	NA	NA	NA	NA	NA	NA	NA	KRT18P57	1	111648291	111649544	-	1254	processed_pseudogene	keratin 18 pseudogene 57 [Source:HGNC Symbol;Acc:HGNC:48884]	-
ENSG00000257346	0	0	0	0	0	0	0	0	0	0	0	0	NA	NA	NA	NA	NA	NA	NA	NA	NA	NA	AC011603.1	12	49090208	49093312	+	839	antisense	novel transcript, antisense to DHH	-
ENSG00000257345	33	50	39	24	23	30	1.55173509466316	2.48695441160063	1.92487822179641	1.10348337837234	1.12478957610973	1.49298289859111	40.9712309135967	25.5750522929667	0.677423438381477	0.0162513008796053	0.686870356263656	25.5750522929667	40.9712309135967	-0.677423438381477	0.0162513008796053	0.686870356263656	LINC02413	12	92999218	93019820	+	1251	lincRNA	long intergenic non-protein coding RNA 2413 [Source:HGNC Symbol;Acc:HGNC:53342]	-
ENSG00000261602	0	0	0	0	0	0	0	0	0	0	0	0	NA	NA	NA	NA	NA	NA	NA	NA	NA	NA	AC092115.2	16	69709874	69710583	+	575	antisense	novel transcript	-
ENSG00000119509	243	269	226	254	253	259	2.40525704614004	2.81644762455808	2.34800312427726	2.45832812700743	2.60444714064378	2.7132194513972	247.402860691789	254.19102657602	-0.0389564761693742	0.766967420328368	1	254.19102657602	247.402860691789	0.0389564761693742	0.766967420328368	1	INVS	9	100099256	100301000	+	5943	protein_coding	inversin [Source:HGNC Symbol;Acc:HGNC:17870]	-
ENSG00000228949	0	0	0	0	0	0	0	0	0	0	0	0	NA	NA	NA	NA	NA	NA	NA	NA	NA	NA	UGT1A12P	2	233585439	233586291	+	853	unprocessed_pseudogene	UDP glucuronosyltransferase family 1 member A12, pseudogene [Source:HGNC Symbol;Acc:HGNC:12533]	-
ENSG00000228948	0	0	0	4	0	0	0	0	0	0.170048990680438	0	0	5.55111512312578e-17	1.29157089869474	-3.50876718063598	0.194876888757225	0.86394952267064	1.29157089869474	5.55111512312578e-17	3.50876718063598	0.194876888757225	0.863949522670634	SLC25A6P5	9	105849710	105851425	+	1353	processed_pseudogene	solute carrier family 25 member 6 pseudogene 5 [Source:HGNC Symbol;Acc:HGNC:43854]	-
ENSG00000256694	0	0	0	0	0	0	0	0	0	0	0	0	NA	NA	NA	NA	NA	NA	NA	NA	NA	NA	AC026369.2	12	164664	166321	-	1101	antisense	novel transcript	-
ENSG00000228944	0	0	0	0	0	0	0	0	0	0	0	0	NA	NA	NA	NA	NA	NA	NA	NA	NA	NA	AC004485.1	7	24196662	24255719	-	527	antisense	novel transcript	-
ENSG00000228943	0	0	0	0	0	0	0	0	0	0	0	0	NA	NA	NA	NA	NA	NA	NA	NA	NA	NA	AL137792.2	1	28109739	28110298	+	235	processed_pseudogene	NADH dehydrogenase (ubiquinone) 1 alpha subcomplex, 4, 9kDa (NDUFA4) pseudogene	-
ENSG00000228941	0	0	0	0	0	0	0	0	0	0	0	0	NA	NA	NA	NA	NA	NA	NA	NA	NA	NA	UBE3AP2	21	31060600	31063168	-	2259	processed_pseudogene	ubiquitin protein ligase E3A pseudogene 2 [Source:HGNC Symbol;Acc:HGNC:12498]	-
ENSG00000228940	4	6	7	1	0	1	0.255482591836754	0.4053654682622	0.469282513106466	0.0624528459257959	0	0.067597597037187	5.71055023504555	0.65938752787232	2.88873069387292	0.0038952104125606	0.525247495684951	0.65938752787232	5.71055023504555	-2.88873069387292	0.0038952104125606	0.525247495684951	AL391730.1	1	40938104	40939763	-	921	unprocessed_pseudogene	protein phosphatase 2 (formerly 2A), catalytic subunit, alpha isoform (PPP2CA) pseudogene	-
ENSG00000165309	0	0	0	0	0	0	0	0	0	0	0	0	NA	NA	NA	NA	NA	NA	NA	NA	NA	NA	ARMC3	10	22928024	23038523	+	6999	protein_coding	armadillo repeat containing 3 [Source:HGNC Symbol;Acc:HGNC:30964]	-
ENSG00000281863	0	0	0	0	0	0	0	0	0	0	0	0	NA	NA	NA	NA	NA	NA	NA	NA	NA	NA	RF00416	3	8931495	8931632	+	138	snoRNA		-
ENSG00000165304	1140	1071	1022	1078	985	999	21.7234687781893	21.5877793761268	20.4413807604062	20.0860248277536	19.5209234140022	20.1474342353022	1082.50570241062	1014.79992545439	0.0932014460625478	0.309178424927825	0.908769827491931	1014.79992545439	1082.50570241062	-0.0932014460625478	0.309178424927824	0.908769827491925	MELK	9	36572862	36677683	+	3087	protein_coding	maternal embryonic leucine zipper kinase [Source:HGNC Symbol;Acc:HGNC:16870]	-
ENSG00000165300	2	0	0	0	0	0	0.00557502409803464	0	0	0	0	0	0.655961633685643	5.55111512312578e-17	2.65642308702826	0.544877137742967	0.954568522271136	5.55111512312578e-17	0.655961633685643	-2.65642308702826	0.544877137742967	0.954568522271136	SLITRK5	13	87672615	87696272	+	21103	protein_coding	SLIT and NTRK like family member 5 [Source:HGNC Symbol;Acc:HGNC:20295]	-
ENSG00000101608	2170	2107	1749	2030	1866	1844	39.3374301669631	40.4021953435957	33.2790614706042	35.9826546466089	35.1801506481538	35.3783116766051	2017.35294330958	1901.98368251925	0.0849647257388831	0.386068949248842	0.952885537052487	1901.98368251925	2017.35294330958	-0.0849647257388831	0.386068949248842	0.952885537052487	MYL12A	18	3247481	3256236	+	3245	protein_coding	myosin light chain 12A [Source:HGNC Symbol;Acc:HGNC:16701]	-
ENSG00000101605	26	24	18	22	18	19	0.232650826898498	0.22716251674444	0.169059183412556	0.19248852512146	0.167511088972625	0.179934644136558	22.7557125389048	19.5381922662595	0.218551563093911	0.551685596765118	0.959287931596019	19.5381922662595	22.7557125389048	-0.218551563093911	0.551685596765118	0.959287931596013	MYOM1	18	3066807	3220108	-	6574	protein_coding	myomesin 1 [Source:HGNC Symbol;Acc:HGNC:7613]	-
ENSG00000170100	124	138	134	120	102	125	0.647057879848413	0.761718860480634	0.733941175153291	0.612284975757914	0.553555820142601	0.690337386579096	132.803164725685	115.088723754257	0.206120924386712	0.203256799678161	0.871816475583096	115.088723754257	132.803164725685	-0.206120924386712	0.203256799678161	0.871816475583089	ZNF778	16	89217703	89237071	+	11273	protein_coding	zinc finger protein 778 [Source:HGNC Symbol;Acc:HGNC:26479]	zf-C2H2
ENSG00000237026	0	0	0	0	0	0	0	0	0	0	0	0	NA	NA	NA	NA	NA	NA	NA	NA	NA	NA	AC104073.2	7	65235790	65236723	-	312	processed_pseudogene	pseudogene similar to part of fibroblast growth factor receptor 3 FGFR3	-
ENSG00000198791	1757	1711	1634	1851	1661	1522	9.44487717404869	9.7290120201208	9.21959013497348	9.72930646091246	9.28611354840196	8.65902794645356	1708.98285091197	1666.08460659094	0.0365114311899275	0.687978495589593	1	1666.08460659094	1708.98285091197	-0.0365114311899275	0.687978495589596	1	CNOT7	8	17224964	17246878	-	10943	protein_coding	CCR4-NOT transcription complex subunit 7 [Source:HGNC Symbol;Acc:HGNC:14101]	-
ENSG00000198792	714	742	996	1048	962	987	5.93233825905008	6.52117383314404	8.6860443461011	8.5141223884669	8.31270887278411	8.67910181383092	822.956009157583	993.449667641122	-0.27172800456816	0.0334587648239078	0.743780864727137	993.449667641122	822.956009157583	0.27172800456816	0.0334587648239082	0.743780864727129	TMEM184B	22	38219291	38273034	-	7080	protein_coding	transmembrane protein 184B [Source:HGNC Symbol;Acc:HGNC:1310]	-
ENSG00000198793	1967	1879	2225	2477	2258	2254	9.54769477163144	9.64750748673385	11.3359831424162	11.7563115033335	11.3987678472272	11.5791855770109	2034.90405228504	2315.78727048336	-0.186604232163729	0.050751103924213	0.766395737783594	2315.78727048336	2034.90405228504	0.186604232163729	0.0507511039242134	0.766395737783586	MTOR	1	11106535	11262507	-	12119	protein_coding	mechanistic target of rapamycin kinase [Source:HGNC Symbol;Acc:HGNC:3942]	-
ENSG00000198794	557	591	549	631	640	633	6.7238766244859	7.54651082137173	6.95619735040043	7.44808821313816	8.03497110267304	8.08720005940914	568.880305087564	631.842671090431	-0.151359487129258	0.140040203730766	0.853866488385297	631.842671090431	568.880305087564	0.151359487129258	0.140040203730766	0.853866488385297	SCAMP5	15	74957219	75021496	+	4873	protein_coding	secretory carrier membrane protein 5 [Source:HGNC Symbol;Acc:HGNC:30386]	-
ENSG00000198795	0	0	0	1	1	1	0	0	0	0.00924298105377761	0.00983107378458082	0.0100044009113368	5.55111512312578e-17	0.994600282077735	-3.16386744609057	0.317315706614451	0.908769827491931	0.994600282077735	5.55111512312578e-17	3.16386744609057	0.317315706614451	0.908769827491925	ZNF521	18	25061926	25352190	-	6223	protein_coding	zinc finger protein 521 [Source:HGNC Symbol;Acc:HGNC:24605]	zf-C2H2
ENSG00000197779	67	60	70	89	60	57	0.466808725999957	0.442190686094382	0.51191424205976	0.606324449566691	0.434765643691435	0.420309256385314	65.9813491535246	67.9949315591134	-0.0447530127246956	0.861964728002698	1	67.9949315591134	65.9813491535246	0.0447530127246956	0.861964728002698	1	ZNF81	X	47836902	48002561	+	8443	protein_coding	zinc finger protein 81 [Source:HGNC Symbol;Acc:HGNC:13156]	zf-C2H2
ENSG00000198797	0	0	0	0	0	0	0	0	0	0	0	0	NA	NA	NA	NA	NA	NA	NA	NA	NA	NA	BRINP2	1	177171497	177282422	+	3953	protein_coding	BMP/retinoic acid inducible neural specific 2 [Source:HGNC Symbol;Acc:HGNC:13746]	-
ENSG00000231426	0	0	0	0	0	0	0	0	0	0	0	0	NA	NA	NA	NA	NA	NA	NA	NA	NA	NA	FILNC1	6	139677639	139860476	+	1912	lincRNA	FOXO induced long non-coding RNA 1 [Source:HGNC Symbol;Acc:HGNC:53755]	-
ENSG00000198799	214	220	211	195	192	213	1.01063916898429	1.09900384258305	1.04592325046441	0.900467153503799	0.943025389771814	1.0646133111413	216.16195138042	199.214250774969	0.118146488565783	0.392219359899251	0.954568522271136	199.214250774969	216.16195138042	-0.118146488565783	0.392219359899251	0.954568522271136	LRIG2	1	113073209	113132260	+	12456	protein_coding	leucine rich repeats and immunoglobulin like domains 2 [Source:HGNC Symbol;Acc:HGNC:20889]	-
ENSG00000231424	0	0	0	0	0	0	0	0	0	0	0	0	NA	NA	NA	NA	NA	NA	NA	NA	NA	NA	AL445673.1	1	171247580	171251794	-	416	antisense	novel transcript, antisense to FMO1	-
ENSG00000175550	1234	1076	963	1032	898	984	41.7903774292971	38.544958509496	34.2312241444137	34.1736795467951	31.6284038002182	35.2684333225729	1094.70892397197	965.813815687534	0.180858644034808	0.0821687717500796	0.793295390354375	965.813815687534	1094.70892397197	-0.180858644034808	0.0821687717500796	0.793295390354375	DRAP1	11	65919257	65921561	+	1737	protein_coding	DR1 associated protein 1 [Source:HGNC Symbol;Acc:HGNC:3019]	-
ENSG00000231422	0	0	0	0	0	0	0	0	0	0	0	0	NA	NA	NA	NA	NA	NA	NA	NA	NA	NA	LINC01516	10	25113058	25161236	+	2992	lincRNA	long intergenic non-protein coding RNA 1516 [Source:HGNC Symbol;Acc:HGNC:51211]	-
ENSG00000175556	250	221	258	297	248	229	3.63925184177261	3.40297338841692	3.94209255839545	4.22745956842476	3.75459923188288	3.52807265367881	244.134068507797	255.967471426067	-0.0688538022451458	0.605947505849792	0.982639215897421	255.967471426067	244.134068507797	0.0688538022451458	0.605947505849792	0.982639215897421	LONRF3	X	118974614	119018355	+	4041	protein_coding	LON peptidase N-terminal domain and ring finger 3 [Source:HGNC Symbol;Acc:HGNC:21152]	-
ENSG00000197771	2498	2469	2491	2748	2645	2461	24.4907528654151	25.6050111441489	25.6341215161071	26.3437345627274	26.969642061171	25.5359048483574	2499.10725034655	2602.71352420249	-0.0586543341222172	0.494635907289963	0.954568522271136	2602.71352420249	2499.10725034655	0.0586543341222172	0.494635907289967	0.954568522271136	MCMBP	10	119829404	119892556	-	6000	protein_coding	minichromosome maintenance complex binding protein [Source:HGNC Symbol;Acc:HGNC:25782]	-
ENSG00000231421	30	20	20	24	37	31	0.9875467280987	0.696402902946254	0.691037164555208	0.772500115469386	1.26671212645412	1.08001062843241	23.3874523870687	30.604385797055	-0.383511508381527	0.205623248327855	0.873090495879984	30.604385797055	23.3874523870687	0.383511508381527	0.205623248327855	0.873090495879984	AC011840.1	17	30573471	30577000	-	1787	processed_transcript	uncharacterized LOC101927093 [Source:NCBI gene;Acc:101927093]	-
ENSG00000279848	0	0	0	0	0	0	0	0	0	0	0	0	NA	NA	NA	NA	NA	NA	NA	NA	NA	NA	AL008638.4	22	27044001	27045315	+	1315	lincRNA	novel transcript	-
ENSG00000204252	3	5	3	4	0	5	0.0439866900077861	0.0775468586468691	0.0461696191323588	0.0573470300076352	0	0.0775889666889945	3.69320549279382	2.97630214681129	0.297476880329528	0.86565372052871	1	2.97630214681129	3.69320549279382	-0.297476880329528	0.86565372052871	1	HLA-DOA	6	33004178	33009612	-	4012	protein_coding	major histocompatibility complex, class II, DO alpha [Source:HGNC Symbol;Acc:HGNC:4936]	-
ENSG00000161682	59	79	79	90	82	81	0.966221363990629	1.36850343844142	1.35795920979611	1.44117939832662	1.39662007718224	1.40391100684053	72.8695281183924	83.8294791092403	-0.203104374787926	0.299942648711242	0.908769827491931	83.8294791092403	72.8695281183924	0.203104374787926	0.299942648711242	0.908769827491925	FAM171A2	17	44353215	44363875	-	3592	protein_coding	family with sequence similarity 171 member A2 [Source:HGNC Symbol;Acc:HGNC:30480]	-
ENSG00000168297	115	109	117	106	128	114	1.26351506884525	1.26678601647908	1.3492842671651	1.13877877033092	1.46262286826021	1.32561488668704	114.235303207513	115.600250294228	-0.0162727039219877	0.937765722567273	1	115.600250294228	114.235303207513	0.0162727039219877	0.937765722567273	1	PXK	3	58332880	58426126	+	5354	protein_coding	PX domain containing serine/threonine kinase like [Source:HGNC Symbol;Acc:HGNC:23326]	-
ENSG00000279840	0	0	0	0	0	0	0	0	0	0	0	0	NA	NA	NA	NA	NA	NA	NA	NA	NA	NA	AC004801.7	12	47960497	47963469	-	2973	TEC	TEC	-
ENSG00000279841	3	6	2	4	0	0	0.0955983750331732	0.202243551608606	0.0668950927984917	0.124635040298284	0	0	3.69391315499144	1.29157089869474	1.42103065052865	0.278766991250128	0.908769827491931	1.29157089869474	3.69391315499144	-1.42103065052865	0.278766991250128	0.908769827491925	AC092135.3	16	81630193	81632038	+	1846	TEC	novel transcript	-
ENSG00000279842	0	0	0	0	0	0	0	0	0	0	0	0	NA	NA	NA	NA	NA	NA	NA	NA	NA	NA	AC007603.2	16	49900019	49900524	+	506	TEC	novel transcript	-
ENSG00000279844	0	0	0	0	0	0	0	0	0	0	0	0	NA	NA	NA	NA	NA	NA	NA	NA	NA	NA	AC096656.1	2	160849313	160850676	-	1364	TEC	TEC	-
ENSG00000279845	8	3	0	0	2	3	1.00986895743198	0.400581111877131	0	0	0.262569837602775	0.400798627926497	3.64675682397506	1.69534149113615	1.06025885519074	0.435804017601208	0.954568522271136	1.69534149113615	3.64675682397506	-1.06025885519074	0.435804017601208	0.954568522271136	AC097372.3	4	146180851	146181316	+	466	TEC	TEC	-
ENSG00000279846	0	0	0	0	0	0	0	0	0	0	0	0	NA	NA	NA	NA	NA	NA	NA	NA	NA	NA	AC015660.4	15	99497812	99498375	-	564	TEC	TEC	-
ENSG00000179428	0	0	0	0	0	0	0	0	0	0	0	0	NA	NA	NA	NA	NA	NA	NA	NA	NA	NA	AC073072.1	7	22725395	22727620	-	1364	antisense	uncharacterized LOC541472 [Source:NCBI gene;Acc:541472]	-
ENSG00000284336	0	0	0	0	0	0	0	0	0	0	0	0	NA	NA	NA	NA	NA	NA	NA	NA	NA	NA	MIR2277	5	93620696	93620788	-	93	miRNA	microRNA 2277 [Source:HGNC Symbol;Acc:HGNC:37314]	-
ENSG00000284337	0	0	0	0	0	0	0	0	0	0	0	0	NA	NA	NA	NA	NA	NA	NA	NA	NA	NA	LIMS3-LOC440895	2	109898432	109968557	+	4426	protein_coding	LIMS3-LOC440895 readthrough [Source:NCBI gene;Acc:100271835]	-
ENSG00000284334	0	0	0	0	0	0	0	0	0	0	0	0	NA	NA	NA	NA	NA	NA	NA	NA	NA	NA	MIR4651	7	75915197	75915269	+	73	miRNA	microRNA 4651 [Source:HGNC Symbol;Acc:HGNC:41647]	-
ENSG00000076321	150	114	206	244	198	164	2.07421956172118	1.66748714835925	2.98996218959088	3.29916627828598	2.84753100328312	2.40014373457566	157.455969262321	200.151962967025	-0.345787095901828	0.0971143911380808	0.82034668315707	200.151962967025	157.455969262321	0.345787095901828	0.0971143911380808	0.82034668315707	KLHL20	1	173714941	173786702	+	4254	protein_coding	kelch like family member 20 [Source:HGNC Symbol;Acc:HGNC:25056]	-
ENSG00000284332	0	0	0	0	0	0	0	0	0	0	0	0	NA	NA	NA	NA	NA	NA	NA	NA	NA	NA	MIR1302-2	1	30366	30503	+	138	miRNA	microRNA 1302-2 [Source:HGNC Symbol;Acc:HGNC:35294]	-
ENSG00000284331	0	0	0	0	0	0	0	0	0	0	0	0	NA	NA	NA	NA	NA	NA	NA	NA	NA	NA	MIR4741	18	22933349	22933438	+	90	miRNA	microRNA 4741 [Source:HGNC Symbol;Acc:HGNC:41661]	-
ENSG00000183864	798	757	995	910	907	885	10.283076381772	10.3183493382987	13.4579298575559	11.4660141728081	12.1553442169621	12.0696138841305	855.006268697266	896.321549270589	-0.0680985068460574	0.558876472098232	0.961546772623454	896.321549270589	855.006268697266	0.0680985068460574	0.558876472098232	0.96154677262346	TOB2	22	41433492	41447023	-	4565	protein_coding	transducer of ERBB2, 2 [Source:HGNC Symbol;Acc:HGNC:11980]	-
ENSG00000183862	0	0	0	0	0	0	0	0	0	0	0	0	NA	NA	NA	NA	NA	NA	NA	NA	NA	NA	CNGA2	X	151738451	151745304	+	2834	protein_coding	cyclic nucleotide gated channel alpha 2 [Source:HGNC Symbol;Acc:HGNC:2149]	-
ENSG00000277402	0	0	0	0	0	0	0	0	0	0	0	0	NA	NA	NA	NA	NA	NA	NA	NA	NA	NA	MIR6891	6	31355224	31355316	-	93	miRNA	microRNA 6891 [Source:HGNC Symbol;Acc:HGNC:50243]	-
ENSG00000167680	4853	4357	5383	5114	5244	5321	64.7046868623781	61.4479198755724	75.3329262522986	66.6710175869047	72.7156575735778	75.0842147647137	4888.99969471719	5205.81429339186	-0.0905474397525983	0.364310783394054	0.935187976071793	5205.81429339186	4888.99969471719	0.0905474397525983	0.364310783394054	0.935187976071793	SEMA6B	19	4542593	4559808	-	4412	protein_coding	semaphorin 6B [Source:HGNC Symbol;Acc:HGNC:10739]	-
ENSG00000124217	289	317	356	349	388	355	3.32949206749887	3.86307892732169	4.30492063307301	3.93148370800679	4.64891570674525	4.32851005469907	322.781446172569	362.557936841479	-0.167650552956415	0.203601391944702	0.872061066048907	362.557936841479	322.781446172569	0.167650552956415	0.203601391944702	0.872061066048903	MOCS3	20	50958826	50963931	+	5106	protein_coding	molybdenum cofactor synthesis 3 [Source:HGNC Symbol;Acc:HGNC:15765]	-
ENSG00000124214	5261	5257	5743	5874	5524	5241	75.5929711966635	79.8997220154979	86.6137694333718	82.5273628792485	82.548006209045	79.6997959433847	5451.33443346033	5513.0210261873	-0.0162755923476778	0.854452878885557	1	5513.0210261873	5451.33443346033	0.0162755923476778	0.854452878885552	1	STAU1	20	49113339	49188367	-	4094	protein_coding	staufen double-stranded RNA binding protein 1 [Source:HGNC Symbol;Acc:HGNC:11370]	-
ENSG00000124215	14	12	18	6	4	10	0.143275597561896	0.129903130225987	0.193353352775599	0.0600407840267829	0.0425739541833309	0.10831138982472	14.7425655937669	6.64934486057487	1.13617373057184	0.0167424834396127	0.690662380288532	6.64934486057487	14.7425655937669	-1.13617373057184	0.0167424834396127	0.690662380288532	CDH26	20	59958427	60034011	+	5748	protein_coding	cadherin 26 [Source:HGNC Symbol;Acc:HGNC:15902]	-
ENSG00000124212	0	0	0	0	0	0	0	0	0	0	0	0	NA	NA	NA	NA	NA	NA	NA	NA	NA	NA	PTGIS	20	49503874	49568146	-	5579	protein_coding	prostaglandin I2 synthase [Source:HGNC Symbol;Acc:HGNC:9603]	-
ENSG00000167685	1170	1135	1049	1186	1071	1124	9.50754166616697	9.75601399285968	8.94731800179655	9.42362457823214	9.05131440598276	9.66670850162786	1123.27864256181	1120.72394827741	0.00330834023851429	0.975322876366073	1	1120.72394827741	1123.27864256181	-0.00330834023851429	0.975322876366073	1	ZNF444	19	56132599	56160893	+	7239	protein_coding	zinc finger protein 444 [Source:HGNC Symbol;Acc:HGNC:16052]	zf-C2H2
ENSG00000247595	9	12	13	23	8	13	0.231898292130404	0.327062283197097	0.35158748072234	0.579473778031597	0.214380279146549	0.354509868298835	11.4129500642579	14.49237335246	-0.343671424208356	0.489635608689193	0.954568522271136	14.49237335246	11.4129500642579	0.343671424208356	0.489635608689193	0.954568522271136	SPTY2D1OS	11	18588781	18610255	+	2283	protein_coding	SPTY2D1 opposite strand [Source:HGNC Symbol;Acc:HGNC:44122]	-
ENSG00000161970	1006	942	624	676	615	627	23.5486732873199	23.3245645102703	15.331620568037	15.4726987910931	14.9721229125705	15.533379056217	860.031022542125	635.651732478559	0.43613658249549	0.00235109711430602	0.453871950738295	635.651732478559	860.031022542125	-0.43613658249549	0.00235109711430606	0.453871950738303	RPL26	17	8377516	8383250	-	2513	protein_coding	ribosomal protein L26 [Source:HGNC Symbol;Acc:HGNC:10327]	-
ENSG00000112335	2911	2836	2414	2639	2593	2429	92.9637281045988	95.8013723326333	80.9177133313577	82.4065301990877	86.1219089113088	82.0972816016636	2732.45003861714	2539.76324936078	0.10552597387473	0.265081659674869	0.908769827491931	2539.76324936078	2732.45003861714	-0.10552597387473	0.265081659674869	0.908769827491925	SNX3	6	108211222	108261260	-	1842	protein_coding	sorting nexin 3 [Source:HGNC Symbol;Acc:HGNC:11174]	-
ENSG00000161973	0	0	0	0	0	0	0	0	0	0	0	0	NA	NA	NA	NA	NA	NA	NA	NA	NA	NA	CCDC42	17	8729934	8745219	-	1757	protein_coding	coiled-coil domain containing 42 [Source:HGNC Symbol;Acc:HGNC:26528]	-
ENSG00000255279	0	0	0	0	0	0	0	0	0	0	0	0	NA	NA	NA	NA	NA	NA	NA	NA	NA	NA	AC023442.3	11	41855920	41875997	+	1160	lincRNA	novel transcript	-
ENSG00000127884	4974	4506	4177	4143	4159	4291	180.949219119377	173.394891031778	159.496228087578	147.372610734445	157.354677439367	165.211160831497	4570.2809725786	4180.53894662474	0.128680369541541	0.161868407741093	0.86394952267064	4180.53894662474	4570.2809725786	-0.128680369541541	0.161868407741096	0.863949522670634	ECHS1	10	133362480	133373689	-	1617	protein_coding	enoyl-CoA hydratase, short chain 1 [Source:HGNC Symbol;Acc:HGNC:3151]	-
ENSG00000255275	0	0	0	0	0	0	0	0	0	0	0	0	NA	NA	NA	NA	NA	NA	NA	NA	NA	NA	AL080251.1	1	18849273	18921121	-	4369	protein_coding	novel transcript	-
ENSG00000255274	0	0	0	0	0	0	0	0	0	0	0	0	NA	NA	NA	NA	NA	NA	NA	NA	NA	NA	SMIM35	11	118003634	118088299	-	3769	protein_coding	small integral membrane protein 35 [Source:HGNC Symbol;Acc:HGNC:44179]	-
ENSG00000255277	105	107	72	102	70	107	5.73501486619621	6.1819174869754	4.12774399908688	5.44748862763335	3.97633616648213	6.18527427597369	95.0725382557798	92.4746059822427	0.0399624438879933	0.867481629945387	1	92.4746059822427	95.0725382557798	-0.0399624438879933	0.867481629945387	1	ABCC6P2	16	14820792	14824702	-	1077	transcribed_unprocessed_pseudogene	ATP binding cassette subfamily C member 6 pseudogene 2 [Source:HGNC Symbol;Acc:HGNC:33353]	-
ENSG00000255276	2	0	0	0	0	0	0.340028131620882	0	0	0	0	0	0.655961633685643	5.55111512312578e-17	2.65642308702826	0.544877137742967	0.954568522271136	5.55111512312578e-17	0.655961633685643	-2.65642308702826	0.544877137742967	0.954568522271136	RRM1-AS1	11	4137116	4138257	-	346	antisense	RRM1 antisense RNA 1 [Source:HGNC Symbol;Acc:HGNC:40512]	-
ENSG00000255271	0	0	0	0	0	0	0	0	0	0	0	0	NA	NA	NA	NA	NA	NA	NA	NA	NA	NA	AL137224.1	11	34533014	34557924	-	389	lincRNA	novel transcript	-
ENSG00000255270	0	0	0	0	0	0	0	0	0	0	0	0	NA	NA	NA	NA	NA	NA	NA	NA	NA	NA	NAV2-IT1	11	19380484	19385014	+	506	sense_intronic	NAV2 intronic transcript 1 [Source:HGNC Symbol;Acc:HGNC:41416]	-
ENSG00000255273	0	0	0	0	0	0	0	0	0	0	0	0	NA	NA	NA	NA	NA	NA	NA	NA	NA	NA	AF238378.1	8	7082971	7083328	+	358	processed_pseudogene	chromosome 11 open reading frame 2 (C11orf2) pseudogene	-
ENSG00000255272	0	0	0	0	0	0	0	0	0	0	0	0	NA	NA	NA	NA	NA	NA	NA	NA	NA	NA	AC113192.5	11	33776188	33779495	+	486	antisense	novel transcript	-
ENSG00000265625	1	1	0	0	0	1	0.0559171737361336	0.0591479081542279	0	0	0	0.0591800255430125	0.667029571548689	0.340577323961916	0.790587749754301	1	1	0.340577323961916	0.667029571548689	-0.790587749754301	1	1	AC104564.5	17	29644796	29645847	-	1052	sense_intronic	novel transcript, sense intronic to SSH2	-
ENSG00000198369	1571	1634	1863	1833	1698	1793	17.9305133287385	19.727078266212	22.3184691359243	20.4564333182009	20.1555209798479	21.6584196081005	1699.96668835205	1765.61572746624	-0.0547323938642111	0.587865655696145	0.972951128750953	1765.61572746624	1699.96668835205	0.0547323938642111	0.58786565569615	0.972951128750963	SPRED2	2	65310851	65432637	-	5154	protein_coding	sprouty related EVH1 domain containing 2 [Source:HGNC Symbol;Acc:HGNC:17722]	-
ENSG00000160087	1606	1506	1490	1475	1396	1444	20.0493921972162	19.8872539608746	19.5243663567448	18.0052270520046	18.1251201055559	19.0788766218344	1541.07067811236	1431.1536419882	0.106855962705123	0.226356275067485	0.900105235906376	1431.1536419882	1541.07067811236	-0.106855962705123	0.226356275067482	0.900105235906377	UBE2J2	1	1253909	1273885	-	4712	protein_coding	ubiquitin conjugating enzyme E2 J2 [Source:HGNC Symbol;Acc:HGNC:19268]	-
ENSG00000036054	479	353	539	623	531	484	5.45222739609667	4.25018006589038	6.43964937731642	6.93389730917975	6.28597678361611	5.83060666518665	458.818607411684	541.709637165782	-0.239606661618262	0.0939523001349501	0.818434149261581	541.709637165782	458.818607411684	0.239606661618262	0.0939523001349501	0.818434149261581	TBC1D23	3	100261000	100325251	+	5168	protein_coding	TBC1 domain family member 23 [Source:HGNC Symbol;Acc:HGNC:25622]	-
ENSG00000277900	0	0	0	0	0	0	0	0	0	0	0	0	NA	NA	NA	NA	NA	NA	NA	NA	NA	NA	RF00017	X	97081674	97081956	+	283	misc_RNA		-
ENSG00000104904	8465	8036	6979	8457	7485	7592	144.922147034791	145.526439058091	125.411107970705	141.571241057303	133.272150648553	137.560559117149	7859.73847825173	7795.51126911264	0.0118364473613346	0.897413387906497	1	7795.51126911264	7859.73847825173	-0.0118364473613346	0.8974133879065	1	OAZ1	19	2269509	2273490	+	3436	protein_coding	ornithine decarboxylase antizyme 1 [Source:HGNC Symbol;Acc:HGNC:8095]	-
ENSG00000223019	0	0	0	0	0	0	0	0	0	0	0	0	NA	NA	NA	NA	NA	NA	NA	NA	NA	NA	RNA5SP306	10	25813811	25813917	-	107	rRNA_pseudogene	RNA, 5S ribosomal pseudogene 306 [Source:HGNC Symbol;Acc:HGNC:43206]	-
ENSG00000002587	0	0	0	0	0	0	0	0	0	0	0	0	NA	NA	NA	NA	NA	NA	NA	NA	NA	NA	HS3ST1	4	11393150	11429765	-	8166	protein_coding	heparan sulfate-glucosamine 3-sulfotransferase 1 [Source:HGNC Symbol;Acc:HGNC:5194]	-
ENSG00000002586	2797	2457	2532	2530	2468	2540	33.4961629390969	31.1244673600071	31.8274104424707	29.6260687860495	30.7388456218343	32.1933555889603	2605.8057222029	2501.20011732815	0.0592409167504175	0.502498832533088	0.954568522271136	2501.20011732815	2605.8057222029	-0.0592409167504175	0.502498832533088	0.954568522271136	CD99	X	2691133	2741309	+	4912	protein_coding	CD99 molecule (Xg blood group) [Source:HGNC Symbol;Acc:HGNC:7082]	-
ENSG00000237868	0	1	1	1	1	0	0	0.129903130225987	0.128902235183732	0.120081568053566	0.127721862549993	0	0.68035979878836	0.654984528037348	0.0253756512278203	1	1	0.654984528037348	0.68035979878836	-0.0253756512278203	1	1	AC097533.1	4	122077840	122078318	-	479	processed_pseudogene	pseudogene similar to part of ring finger protein 185 (RNF185)	-
ENSG00000177954	6276	6644	4200	4104	4860	4376	356.700351546965	399.433424414568	250.5560548238	228.075621048105	287.274234497227	263.225434732934	5731.74522952189	4433.39662536064	0.370566068968615	0.011520560166654	0.639817471362184	4433.39662536064	5731.74522952189	-0.370566068968615	0.011520560166654	0.639817471362184	RPS27	1	153990755	153992155	+	1035	protein_coding	ribosomal protein S27 [Source:HGNC Symbol;Acc:HGNC:10416]	-
ENSG00000177951	619	690	779	760	691	773	9.41380365327957	11.0998664868126	12.435033334719	11.3015755000569	10.9292997837538	12.4418200753556	700.795941604555	737.778916391535	-0.0743353681870034	0.52724188254947	0.954568522271136	737.778916391535	700.795941604555	0.0743353681870034	0.52724188254947	0.954568522271136	BET1L	11	167784	207428	-	3868	protein_coding	Bet1 golgi vesicular membrane trafficking protein like [Source:HGNC Symbol;Acc:HGNC:19348]	-
ENSG00000280059	0	0	0	0	0	0	0	0	0	0	0	0	NA	NA	NA	NA	NA	NA	NA	NA	NA	NA	AC093831.2	4	130808507	130811933	+	3427	TEC	tec	-
ENSG00000280058	0	0	0	0	0	0	0	0	0	0	0	0	NA	NA	NA	NA	NA	NA	NA	NA	NA	NA	AL117378.2	6	131910191	131911527	+	1337	TEC	TEC	-
ENSG00000198242	7251	6729	5623	6853	6559	6491	151.040760960432	148.265793277702	122.941739228705	139.581513538332	142.093330951462	143.099397372974	6559.23396097351	6599.33909439526	-0.00876658088600385	0.928642129334145	1	6599.33909439526	6559.23396097351	0.00876658088600385	0.928642129334142	1	RPL23A	17	28719393	28724359	+	2824	protein_coding	ribosomal protein L23a [Source:HGNC Symbol;Acc:HGNC:10317]	-
ENSG00000237861	0	0	0	0	1	0	0	0	0	0	0.0591670910652287	0	NA	NA	NA	NA	NA	NA	NA	NA	NA	NA	AL513325.1	1	197222222	197223255	+	1034	processed_pseudogene	ATPase, H+ transporting, lysosomal accessory protein 2 (ATP6AP2) pseudogene	-
ENSG00000280055	3	4	2	1	0	2	0.0815125174647749	0.114962770213853	0.0570384948295685	0.0265677002760545	0	0.0575125975715928	3.0170085940301	0.996131089159522	1.48703681339323	0.228065401289509	0.902690383768025	0.996131089159522	3.0170085940301	-1.48703681339323	0.228065401289509	0.902690383768025	TMEM75	8	127946559	127948723	-	2165	TEC	transmembrane protein 75 [Source:HGNC Symbol;Acc:HGNC:32295]	-
ENSG00000280054	0	1	0	3	1	0	0	0.0254181370009182	0	0.0704890577177182	0.0249913284973229	0	0.340577337023995	1.30175651116426	-1.63350767840229	0.474386933643531	0.954568522271136	1.30175651116426	0.340577337023995	1.63350767840229	0.474386933643531	0.954568522271136	AC004241.5	12	47728151	47730598	-	2448	TEC	TEC	-
ENSG00000198246	708	662	699	798	737	801	7.65729098610996	7.57345519183674	7.93513059136836	8.43909151239771	8.28989797444127	9.16862785141949	693.004172548788	774.880951761067	-0.160931377969099	0.0966074425924142	0.82034668315707	774.880951761067	693.004172548788	0.160931377969099	0.0966074425924127	0.82034668315707	SLC29A3	10	71319258	71381423	+	5439	protein_coding	solute carrier family 29 member 3 [Source:HGNC Symbol;Acc:HGNC:23096]	-
ENSG00000271129	0	0	0	0	0	0	0	0	0	0	0	0	NA	NA	NA	NA	NA	NA	NA	NA	NA	NA	AC009027.1	16	69025860	69026643	-	479	processed_pseudogene	deoxyuridine triphosphatase (DUT) pseudogene	-
ENSG00000280051	0	0	0	0	0	0	0	0	0	0	0	0	NA	NA	NA	NA	NA	NA	NA	NA	NA	NA	AC079456.1	12	129262345	129262824	+	480	TEC	novel transcript	-
ENSG00000092140	937	781	823	938	947	745	5.893178676775	5.19583354158147	5.43306451913027	5.76851156736911	6.19440791584409	4.95902418679361	850.029361083385	870.766288706409	-0.0347541799684083	0.751549059252265	1	870.766288706409	850.029361083385	0.0347541799684083	0.751549059252265	1	G2E3	14	30559123	30620063	+	9353	protein_coding	G2/M-phase specific E3 ubiquitin protein ligase [Source:HGNC Symbol;Acc:HGNC:20338]	-
ENSG00000135916	2074	1803	2292	2260	2189	2126	46.7264548762296	42.9678857445349	54.2005511821884	49.7867103334765	51.2908204754524	50.6929163110976	2066.29467300451	2180.06777040212	-0.0773030963524319	0.442434024803738	0.954568522271136	2180.06777040212	2066.29467300451	0.0773030963524319	0.442434024803741	0.954568522271136	ITM2C	2	230864639	230879248	+	2611	protein_coding	integral membrane protein 2C [Source:HGNC Symbol;Acc:HGNC:6175]	-
ENSG00000135914	0	2	2	2	3	2	0	0.0554083698826783	0.0549814520507639	0.0512191194102031	0.081716970830071	0.0554384566974614	1.35914892141062	2.32394766555088	-0.734996170603768	0.620494929139985	0.989964379583425	2.32394766555088	1.35914892141062	0.734996170603768	0.620494929139985	0.989964379583425	HTR2B	2	231108230	231125118	-	2246	protein_coding	5-hydroxytryptamine receptor 2B [Source:HGNC Symbol;Acc:HGNC:5294]	-
ENSG00000135913	237	199	279	288	262	217	1.50069896927748	1.33288442155773	1.85431901099991	1.78315311906626	1.72538625471464	1.45423605501196	239.501072832739	253.715179831536	-0.0834441103702843	0.598143915176307	0.977910291385903	253.715179831536	239.501072832739	0.0834441103702843	0.598143915176307	0.977910291385903	USP37	2	218450251	218568361	-	9290	protein_coding	ubiquitin specific peptidase 37 [Source:HGNC Symbol;Acc:HGNC:20063]	-
ENSG00000135912	1443	1460	1511	1809	1546	1606	11.0454499348998	11.8212693678909	12.1399403847358	13.5396225914982	12.3074016605851	13.0104571652864	1479.59973618385	1642.83049353567	-0.151150879067635	0.0992882023077872	0.821014729345216	1642.83049353567	1479.59973618385	0.151150879067635	0.0992882023077889	0.82101472934521	TTLL4	2	218710845	218755416	+	7685	protein_coding	tubulin tyrosine ligase like 4 [Source:HGNC Symbol;Acc:HGNC:28976]	-
ENSG00000092148	4152	3669	4659	4995	4734	4325	19.4505731329739	18.1809656859752	22.9088230526689	22.8802867032573	23.064450697801	21.4432745256154	4180.88308853073	4655.25505429676	-0.155070416423453	0.123881538848765	0.827635214069109	4655.25505429676	4180.88308853073	0.155070416423453	0.123881538848765	0.827635214069109	HECTD1	14	31100112	31207804	-	12557	protein_coding	HECT domain E3 ubiquitin protein ligase 1 [Source:HGNC Symbol;Acc:HGNC:20157]	-
ENSG00000175077	0	0	0	0	0	0	0	0	0	0	0	0	NA	NA	NA	NA	NA	NA	NA	NA	NA	NA	RTP1	3	187197486	187201465	+	2217	protein_coding	receptor transporter protein 1 [Source:HGNC Symbol;Acc:HGNC:28580]	-
ENSG00000034693	366	371	326	368	366	352	9.6894244995369	10.3892688430828	9.05877571236749	9.52611078485066	10.0771514901392	9.86255633603948	356.105117721841	360.173557076536	-0.0162682739771569	0.894781563980574	1	360.173557076536	356.105117721841	0.0162682739771569	0.894781563980574	1	PEX3	6	143450807	143490010	+	2222	protein_coding	peroxisomal biogenesis factor 3 [Source:HGNC Symbol;Acc:HGNC:8858]	-
ENSG00000135919	613	568	577	544	539	605	4.0557466348288	3.97514390359293	4.00701681102075	3.51933130999055	3.70884694579008	4.23638725195206	588.691291097339	560.686853653458	0.0707885402727218	0.515012486985639	0.954568522271136	560.686853653458	588.691291097339	-0.0707885402727218	0.515012486985642	0.954568522271136	SERPINE2	2	223975112	224039319	-	8891	protein_coding	serpin family E member 2 [Source:HGNC Symbol;Acc:HGNC:8951]	-
ENSG00000230487	0	0	11	13	7	9	0	0	0.106874252900564	0.117662930648238	0.0673881046624902	0.0881693913204158	3.71463997807113	9.57841441581941	-1.33601798667581	0.152221002002682	0.86394952267064	9.57841441581941	3.71463997807113	1.33601798667581	0.152221002002682	0.863949522670634	PSMG3-AS1	7	1570073	1589626	+	6355	lincRNA	PSMG3 antisense RNA 1 (head to head) [Source:HGNC Symbol;Acc:HGNC:22230]	-
ENSG00000176396	386	397	274	331	337	361	13.938857319447	15.1643762757301	10.3854528906839	11.6874232862645	12.6563819634177	13.7967566976801	353.875297666478	341.733665160608	0.0506117596754428	0.740277754217238	1	341.733665160608	353.875297666478	-0.0506117596754428	0.740277754217234	1	EID2	19	39538705	39540333	-	1629	protein_coding	EP300 interacting inhibitor of differentiation 2 [Source:HGNC Symbol;Acc:HGNC:28292]	-
ENSG00000230484	0	0	0	0	0	0	0	0	0	0	0	0	NA	NA	NA	NA	NA	NA	NA	NA	NA	NA	OR51A10P	11	5468486	5469422	-	937	unitary_pseudogene	olfactory receptor family 51 subfamily A member 10 pseudogene [Source:HGNC Symbol;Acc:HGNC:15185]	-
ENSG00000176390	265	183	203	247	205	213	3.48582059350611	2.5462698314444	2.80278771076936	3.17692543853344	2.80448307090709	2.96530040330413	217.443172460965	220.15073891648	-0.0175129390098167	0.91742078054673	1	220.15073891648	217.443172460965	0.0175129390098167	0.91742078054673	1	CRLF3	17	30769388	30824776	-	4472	protein_coding	cytokine receptor like factor 3 [Source:HGNC Symbol;Acc:HGNC:17177]	-
ENSG00000230482	0	0	0	0	0	0	0	0	0	0	0	0	NA	NA	NA	NA	NA	NA	NA	NA	NA	NA	ATP5MC2P3	2	197263111	197263535	+	425	processed_pseudogene	ATP synthase membrane subunit c locus 2 pseudogene 3 [Source:HGNC Symbol;Acc:HGNC:42187]	-
ENSG00000230481	0	0	0	0	0	0	0	0	0	0	0	0	NA	NA	NA	NA	NA	NA	NA	NA	NA	NA	IGKV1OR22-5	22	16904219	16904696	-	354	IG_V_pseudogene	immunoglobulin kappa variable 1/OR22-5 (pseudogene) [Source:HGNC Symbol;Acc:HGNC:5773]	-
ENSG00000176393	1283	1245	1243	1429	1246	1388	21.6936775126299	22.2674277740496	22.060363357772	23.6259708532778	21.9111095467555	24.8385320429129	1263.3133433403	1346.92613227679	-0.0924549407275363	0.318976552367496	0.908769827491931	1346.92613227679	1263.3133433403	0.0924549407275363	0.318976552367494	0.908769827491925	RNPEP	1	201982372	202006147	+	3479	protein_coding	arginyl aminopeptidase [Source:HGNC Symbol;Acc:HGNC:10078]	-
ENSG00000176399	65	59	70	69	77	55	0.686589394878222	0.659219314655525	0.776098392118971	0.712662220459401	0.845890726599278	0.614860168417796	64.9866507302383	66.5981623792191	-0.0355340491428735	0.883119967785861	1	66.5981623792191	64.9866507302383	0.0355340491428735	0.883119967785861	1	DMRTA1	9	22446841	22455740	+	5569	protein_coding	DMRT like family A1 [Source:HGNC Symbol;Acc:HGNC:13826]	DM
ENSG00000230489	0	0	0	0	0	0	0	0	0	0	0	0	NA	NA	NA	NA	NA	NA	NA	NA	NA	NA	VAV3-AS1	1	107964443	107994607	+	619	antisense	VAV3 antisense RNA 1 [Source:HGNC Symbol;Acc:HGNC:40608]	-
ENSG00000243900	0	0	0	0	0	0	0	0	0	0	0	0	NA	NA	NA	NA	NA	NA	NA	NA	NA	NA	RN7SL320P	13	51469753	51470047	+	295	misc_RNA	RNA, 7SL, cytoplasmic 320, pseudogene [Source:HGNC Symbol;Acc:HGNC:46336]	-
ENSG00000243902	0	0	0	0	0	0	0	0	0	0	0	0	NA	NA	NA	NA	NA	NA	NA	NA	NA	NA	ELFN2	22	37339583	37427445	-	2118	sense_overlapping	extracellular leucine rich repeat and fibronectin type III domain containing 2 [Source:NCBI gene;Acc:114794]	-
ENSG00000243903	0	0	0	0	0	0	0	0	0	0	0	0	NA	NA	NA	NA	NA	NA	NA	NA	NA	NA	AC138057.1	3	59380024	59388704	-	696	lincRNA	novel transcript	-
ENSG00000243904	0	0	0	0	0	0	0	0	0	0	0	0	NA	NA	NA	NA	NA	NA	NA	NA	NA	NA	RPSAP5	14	103374033	103374916	-	884	processed_pseudogene	ribosomal protein SA pseudogene 5 [Source:HGNC Symbol;Acc:HGNC:20139]	-
ENSG00000083635	481	414	353	460	370	413	8.10273794861639	7.37702466855515	6.24160717082239	7.57696812855748	6.48228685559427	7.36320182641063	417.316316672059	411.574295713244	0.0200827654830052	0.882363826792739	1	411.574295713244	417.316316672059	-0.0200827654830052	0.882363826792733	1	NUFIP1	13	44939249	44989483	-	3492	protein_coding	NUFIP1, FMR1 interacting protein 1 [Source:HGNC Symbol;Acc:HGNC:8057]	-
ENSG00000248029	0	0	0	0	0	0	0	0	0	0	0	0	NA	NA	NA	NA	NA	NA	NA	NA	NA	NA	AC034238.2	5	55063179	55066230	+	567	lincRNA	novel transcript	-
ENSG00000248027	2	0	4	1	1	0	0.0630829670460188	0	0.132427175663288	0.0308413249853394	0.0328036311857622	0	2.00174497390838	0.654984528037348	1.44183494547242	0.434084075112288	0.954568522271136	0.654984528037348	2.00174497390838	-1.44183494547242	0.434084075112288	0.954568522271136	AP001351.1	11	100684162	100687955	-	1865	antisense	uncharacterized LOC100128386 [Source:NCBI gene;Acc:100128386]	-
ENSG00000147873	0	0	0	0	0	0	0	0	0	0	0	0	NA	NA	NA	NA	NA	NA	NA	NA	NA	NA	IFNA5	9	21304326	21305312	-	987	protein_coding	interferon alpha 5 [Source:HGNC Symbol;Acc:HGNC:5426]	-
ENSG00000252599	0	0	0	0	0	0	0	0	0	0	0	0	NA	NA	NA	NA	NA	NA	NA	NA	NA	NA	RNU6-566P	2	44154789	44154895	-	107	snRNA	RNA, U6 small nuclear 566, pseudogene [Source:HGNC Symbol;Acc:HGNC:47529]	-
ENSG00000252598	0	0	0	0	0	0	0	0	0	0	0	0	NA	NA	NA	NA	NA	NA	NA	NA	NA	NA	RNA5SP460	18	72751952	72752051	+	100	rRNA_pseudogene	RNA, 5S ribosomal pseudogene 460 [Source:HGNC Symbol;Acc:HGNC:43360]	-
ENSG00000279713	0	0	0	0	0	0	0	0	0	0	0	0	NA	NA	NA	NA	NA	NA	NA	NA	NA	NA	AC080038.3	17	62679403	62681354	-	1952	TEC	TEC	-
ENSG00000206052	480	386	425	480	433	392	3.00798296045574	2.55867789070029	2.79549084132613	2.94121168923787	2.82203135676002	2.59986104756894	431.810816916995	431.938737454189	-0.00043486489185709	1	1	431.938737454189	431.810816916995	0.00043486489185709	1	1	DOK6	18	69401055	69849087	+	9387	protein_coding	docking protein 6 [Source:HGNC Symbol;Acc:HGNC:28301]	-
ENSG00000252591	0	0	0	0	0	0	0	0	0	0	0	0	NA	NA	NA	NA	NA	NA	NA	NA	NA	NA	RNA5SP468	19	17972025	17972117	+	93	rRNA_pseudogene	RNA, 5S ribosomal pseudogene 468 [Source:HGNC Symbol;Acc:HGNC:43368]	-
ENSG00000247624	2	0	0	0	1	0	0.0380866732084251	0	0	0	0.0198053648952562	0	0.655961633685643	0.336707339373845	0.783618271573453	1	1	0.336707339373845	0.655961633685643	-0.783618271573453	1	1	CPEB2-DT	4	14909961	15002045	-	3089	lincRNA	CPEB2 divergent transcript [Source:HGNC Symbol;Acc:HGNC:49082]	-
ENSG00000247627	12	54	18	14	30	28	0.512635004535186	2.44014115208815	0.807113341869384	0.584798108472921	1.33287085319056	1.26594541205154	28.3402798054073	24.0257464616376	0.238283195144245	0.667679659700649	1	24.0257464616376	28.3402798054073	-0.238283195144245	0.667679659700649	1	MTND4P12	5	134926660	134928036	-	1377	processed_pseudogene	MT-ND4 pseudogene 12 [Source:HGNC Symbol;Acc:HGNC:42199]	-
ENSG00000247626	510	488	531	546	474	477	9.93729117353773	10.0580048017837	10.859938594484	10.4025878831803	9.60541172723605	9.83662588194298	512.313233385441	495.713168137662	0.0471617749914264	0.654582919702818	1	495.713168137662	512.313233385441	-0.0471617749914264	0.654582919702821	1	MARS2	2	197705369	197708387	+	3019	protein_coding	methionyl-tRNA synthetase 2, mitochondrial [Source:HGNC Symbol;Acc:HGNC:25133]	-
ENSG00000167536	71	77	114	86	88	84	1.41867036029188	1.62745147830336	2.39090878207979	1.68024460407561	1.82871329830411	1.77636565801119	87.9458106200986	85.5793694660234	0.0390665190504026	0.874649991791474	1	85.5793694660234	87.9458106200986	-0.0390665190504026	0.874649991791474	1	DHRS13	17	28897781	28903071	-	2944	protein_coding	dehydrogenase/reductase 13 [Source:HGNC Symbol;Acc:HGNC:28326]	-
ENSG00000252594	0	0	0	0	0	0	0	0	0	0	0	0	NA	NA	NA	NA	NA	NA	NA	NA	NA	NA	RNU6-656P	8	46831050	46831156	+	107	snRNA	RNA, U6 small nuclear 656, pseudogene [Source:HGNC Symbol;Acc:HGNC:47619]	-
ENSG00000252597	0	0	0	0	0	0	0	0	0	0	0	0	NA	NA	NA	NA	NA	NA	NA	NA	NA	NA	RNU7-137P	20	18095571	18095632	-	62	snRNA	RNA, U7 small nuclear 137 pseudogene [Source:HGNC Symbol;Acc:HGNC:45671]	-
ENSG00000167535	11	5	8	5	2	9	0.090461839015034	0.0434947570098195	0.0690554124456959	0.040206256883586	0.0171057660174602	0.0783330744919953	8.01098493591478	5.31875663867852	0.581349939149837	0.393823660192928	0.954568522271136	5.31875663867852	8.01098493591478	-0.581349939149837	0.393823660192928	0.954568522271136	CACNB3	12	48813794	48828941	+	7153	protein_coding	calcium voltage-gated channel auxiliary subunit beta 3 [Source:HGNC Symbol;Acc:HGNC:1403]	-
ENSG00000188886	0	0	0	0	0	0	0	0	0	0	0	0	NA	NA	NA	NA	NA	NA	NA	NA	NA	NA	ASTL	2	96123850	96138436	-	1654	protein_coding	astacin like metalloendopeptidase [Source:HGNC Symbol;Acc:HGNC:31704]	-
ENSG00000270838	0	0	0	0	0	0	0	0	0	0	0	0	NA	NA	NA	NA	NA	NA	NA	NA	NA	NA	AL121912.1	20	22343693	22343930	-	238	processed_pseudogene	chromosome 9 open reading frame 16 (C9orf16) pseudogene	-
ENSG00000188883	0	0	1	0	0	1	0	0	0.0281038555543959	0	0	0.0283374541972004	0.33842045154592	0.340577323961916	0.00624624236066887	1	1	0.340577323961916	0.33842045154592	-0.00624624236066887	1	1	KLRG2	7	139452690	139483712	-	2197	protein_coding	killer cell lectin like receptor G2 [Source:HGNC Symbol;Acc:HGNC:24778]	-
ENSG00000279717	0	0	0	0	0	0	0	0	0	0	0	0	NA	NA	NA	NA	NA	NA	NA	NA	NA	NA	AC005336.3	19	15904556	15907234	+	2679	TEC	TEC	-
ENSG00000241506	101	53	70	100	85	65	4.50099359379672	2.49837179321752	3.27431208008375	4.35750538618622	3.93954214675981	3.06570465653879	74.7224331763264	82.6067182430733	-0.144371879250902	0.549067866891766	0.956938001896991	82.6067182430733	74.7224331763264	0.144371879250902	0.549067866891766	0.956938001896991	PSMC1P1	3	68635705	68637024	+	1320	processed_pseudogene	proteasome 26S subunit, ATPase 1 pseudogene 1 [Source:HGNC Symbol;Acc:HGNC:30147]	-
ENSG00000241505	0	0	0	0	0	0	0	0	0	0	0	0	NA	NA	NA	NA	NA	NA	NA	NA	NA	NA	AL391645.1	1	190480379	190494297	+	506	lincRNA	novel transcript	-
ENSG00000094796	0	0	0	0	0	0	0	0	0	0	0	0	NA	NA	NA	NA	NA	NA	NA	NA	NA	NA	KRT31	17	41393724	41397592	-	1596	protein_coding	keratin 31 [Source:HGNC Symbol;Acc:HGNC:6448]	-
ENSG00000270837	0	0	0	0	0	0	0	0	0	0	0	0	NA	NA	NA	NA	NA	NA	NA	NA	NA	NA	HNRNPDLP4	19	58049046	58049346	-	301	processed_pseudogene	heterogeneous nuclear ribonucleoprotein D-like pseudogene 4 [Source:HGNC Symbol;Acc:HGNC:48808]	-
ENSG00000226453	49	64	64	56	49	61	3.50659181478128	4.84465980560566	4.80733202164538	3.91857418670177	3.6469097760473	4.62007372158905	59.4221142676288	55.0764348675809	0.108767555477643	0.637418127879903	0.995130113973005	55.0764348675809	59.4221142676288	-0.108767555477643	0.637418127879903	0.995130113973005	LINC02542	6	81845185	81933480	-	822	lincRNA	long intergenic non-protein coding RNA 2542 [Source:HGNC Symbol;Acc:HGNC:53576]	-
ENSG00000237289	44	36	30	24	31	22	0.7459060916133	0.645547428708046	0.533811273657128	0.397826428341151	0.546553872335689	0.39471542108573	36.7845455775301	25.5476017236733	0.525101754477686	0.0644825233027269	0.782425855777686	25.5476017236733	36.7845455775301	-0.525101754477686	0.0644825233027269	0.782425855777686	CKMT1B	15	43593054	43604901	+	3470	protein_coding	creatine kinase, mitochondrial 1B [Source:HGNC Symbol;Acc:HGNC:1995]	-
ENSG00000237285	0	0	0	0	0	0	0	0	0	0	0	0	NA	NA	NA	NA	NA	NA	NA	NA	NA	NA	HNRNPA1P2	6	32325219	32326178	+	960	processed_pseudogene	heterogeneous nuclear ribonucleoprotein A1 pseudogene 2 [Source:HGNC Symbol;Acc:HGNC:13958]	-
ENSG00000237286	2	0	0	0	0	0	0.121413553705702	0	0	0	0	0	0.655961633685643	5.55111512312578e-17	2.65642308702826	0.544877137742967	0.954568522271136	5.55111512312578e-17	0.655961633685643	-2.65642308702826	0.544877137742967	0.954568522271136	AC004906.1	7	2944035	2947091	+	969	antisense	novel transcript, antisense to CARD11	-
ENSG00000237280	0	0	0	0	0	0	0	0	0	0	0	0	NA	NA	NA	NA	NA	NA	NA	NA	NA	NA	AL136982.3	10	87113954	87115523	+	688	sense_intronic	novel transcript	-
ENSG00000237281	1	2	1	2	0	1	0.109953022000771	0.232611586460739	0.115409664771977	0.215024564851058	0	0.116368947422896	1.3443283289766	0.983085106896493	0.398710824625029	0.999999999999999	1	0.983085106896493	1.3443283289766	-0.398710824625029	0.999999999999999	1	CATIP-AS2	2	218326889	218357966	-	535	antisense	CATIP antisense RNA 2 [Source:HGNC Symbol;Acc:HGNC:41079]	-
ENSG00000237282	0	0	0	0	0	0	0	0	0	0	0	0	NA	NA	NA	NA	NA	NA	NA	NA	NA	NA	LINC00851	20	18379049	18381484	+	734	antisense	long intergenic non-protein coding RNA 851 [Source:HGNC Symbol;Acc:HGNC:43424]	-
ENSG00000237283	0	0	0	0	0	0	0	0	0	0	0	0	NA	NA	NA	NA	NA	NA	NA	NA	NA	NA	AL691515.1	1	188705623	188710880	-	733	lincRNA	novel transcript	-
ENSG00000272254	0	2	0	0	0	0	0	0.28477619852745	0	0	0	0	0.679863753223697	5.55111512312578e-17	2.67799871533344	0.544877137742967	0.954568522271136	5.55111512312578e-17	0.679863753223697	-2.67799871533344	0.544877137742967	0.954568522271136	AC022893.3	8	73042910	73043346	-	437	antisense	novel transcript, antisense to TERF1	-
ENSG00000272255	1	3	5	2	0	3	0.108333087974977	0.343776792145015	0.568546691095837	0.211856615460987	0	0.343963463377067	3.03325230051086	1.65606230475904	0.823516777836091	0.547524327399879	0.956120071881062	1.65606230475904	3.03325230051086	-0.823516777836091	0.547524327399879	0.956120071881062	AC113361.1	5	139644460	139645002	-	543	lincRNA	novel transcript	-
ENSG00000272256	5	5	3	3	2	3	0.41425962514375	0.438194361818646	0.260890861914118	0.243038328581654	0.172334569468863	0.263059381146123	4.35135195813446	2.65010809199853	0.689588852284779	0.451128555504062	0.954568522271136	2.65010809199853	4.35135195813446	-0.689588852284779	0.451128555504062	0.954568522271136	AC044849.1	8	30082758	30083467	+	710	antisense	novel transcript, antisense to TMEM66	-
ENSG00000206947	0	0	0	0	0	0	0	0	0	0	0	0	NA	NA	NA	NA	NA	NA	NA	NA	NA	NA	SNORA20B	7	39329003	39329134	-	132	snoRNA	small nucleolar RNA, H/ACA box 20B [Source:HGNC Symbol;Acc:HGNC:52194]	-
ENSG00000272253	0	0	0	0	0	0	0	0	0	0	0	0	NA	NA	NA	NA	NA	NA	NA	NA	NA	NA	RNA5SP386	14	67657105	67657211	-	107	rRNA_pseudogene	RNA, 5S ribosomal pseudogene 386 [Source:HGNC Symbol;Acc:HGNC:43286]	-
ENSG00000206949	0	0	0	0	0	0	0	0	0	0	0	0	NA	NA	NA	NA	NA	NA	NA	NA	NA	NA	RNU6-1324P	8	66501205	66501311	-	107	snRNA	RNA, U6 small nuclear 1324, pseudogene [Source:HGNC Symbol;Acc:HGNC:48287]	-
ENSG00000206948	0	0	0	0	0	0	0	0	0	0	0	0	NA	NA	NA	NA	NA	NA	NA	NA	NA	NA	SNORA36A	X	154768528	154768659	+	132	snoRNA	small nucleolar RNA, H/ACA box 36A [Source:HGNC Symbol;Acc:HGNC:32628]	-
ENSG00000272259	2	0	0	0	0	0	0.0298906843345592	0	0	0	0	0	0.655961633685643	5.55111512312578e-17	2.65642308702826	0.544877137742967	0.954568522271136	5.55111512312578e-17	0.655961633685643	-2.65642308702826	0.544877137742967	0.954568522271136	LINC01749	20	63009383	63085071	+	3936	lincRNA	long intergenic non-protein coding RNA 1749 [Source:HGNC Symbol;Acc:HGNC:52537]	-
ENSG00000153207	1786	1710	1724	1864	1786	1709	10.9461567047257	11.0858881992919	11.0905345077918	11.1706135159444	11.3841724401275	11.0854213547577	1748.55285117637	1776.29749923004	-0.02272112741324	0.793275529208219	1	1776.29749923004	1748.55285117637	0.02272112741324	0.793275529208219	1	AHCTF1	1	246839098	246931967	-	9598	protein_coding	AT-hook containing transcription factor 1 [Source:HGNC Symbol;Acc:HGNC:24618]	-
ENSG00000271781	2	11	20	3	9	15	0.148735440633154	0.865309220177908	1.56116739957036	0.218150712127654	0.696092224340099	1.18060784205909	11.1408236017131	9.04900291853634	0.295525915165262	0.690566829621126	1	9.04900291853634	11.1408236017131	-0.295525915165262	0.690566829621126	1	AC026740.1	5	675826	676616	+	791	antisense	novel transcript, antisense to TPPP	-
ENSG00000271780	28	38	30	42	26	42	1.52650256679476	2.19137792064265	1.71670539350346	2.23892584439447	1.47418728099871	2.42336445652685	32.2146567820348	36.4345958995404	-0.178016332830707	0.570394464518588	0.961546772623454	36.4345958995404	32.2146567820348	0.178016332830707	0.570394464518588	0.96154677262346	AL118558.3	14	101948347	101949425	+	1079	lincRNA	novel transcript	-
ENSG00000271787	0	0	0	0	0	0	0	0	0	0	0	0	NA	NA	NA	NA	NA	NA	NA	NA	NA	NA	AC104794.4	2	10054421	10054866	-	446	antisense	novel transcript, antisense to KLF11	-
ENSG00000200478	0	0	0	0	0	0	0	0	0	0	0	0	NA	NA	NA	NA	NA	NA	NA	NA	NA	NA	SNORD115-41	15	25245478	25245559	+	82	snoRNA	small nucleolar RNA, C/D box 115-41 [Source:HGNC Symbol;Acc:HGNC:33060]	-
ENSG00000271784	5	3	0	0	0	0	0.466124142396296	0.295833277551099	0	0	0	0	2.65950324874756	5.55111512312578e-17	4.47770135189303	0.04015306351125	0.745162996720011	5.55111512312578e-17	2.65950324874756	-4.47770135189303	0.04015306351125	0.745162996720011	AL031055.1	20	46689659	46690289	+	631	lincRNA	novel transcript, antisense to TP53RK	-
ENSG00000200475	0	0	0	0	0	0	0	0	0	0	0	0	NA	NA	NA	NA	NA	NA	NA	NA	NA	NA	RN7SKP162	12	13683542	13683886	+	345	misc_RNA	RNA, 7SK small nuclear pseudogene 162 [Source:HGNC Symbol;Acc:HGNC:45886]	-
ENSG00000049192	43	60	38	82	60	54	0.295257297902152	0.4357903539973	0.273873991457254	0.550550231120341	0.428472782734538	0.39242428983862	47.3088023982977	64.7333330342277	-0.452516301297865	0.0640458225718675	0.780713537213147	64.7333330342277	47.3088023982977	0.452516301297865	0.0640458225718675	0.780713537213147	ADAMTS6	5	65148736	65481920	-	8567	protein_coding	ADAM metallopeptidase with thrombospondin type 1 motif 6 [Source:HGNC Symbol;Acc:HGNC:222]	-
ENSG00000271789	7	26	7	5	14	6	0.297309795951544	1.16809645042198	0.312064400412314	0.207650076164831	0.618413581415343	0.269707091138986	13.47450573629	8.32329156688209	0.689046689329565	0.28389391359782	0.908769827491931	8.32329156688209	13.47450573629	-0.689046689329565	0.28389391359782	0.908769827491925	AL080317.2	6	111297126	111298510	+	1385	lincRNA	novel transcript	-
ENSG00000271788	4	3	2	4	1	0	0.290134977905857	0.230173610523728	0.152266758700389	0.283694555352198	0.0754362172151005	0	3.00766805518366	1.6252825119973	0.829323294012199	0.537842332660375	0.954568522271136	1.6252825119973	3.00766805518366	-0.829323294012199	0.537842332660375	0.954568522271136	AC008875.1	5	43006733	43007543	-	811	lincRNA	novel transcript	-
ENSG00000200471	0	0	0	0	0	0	0	0	0	0	0	0	NA	NA	NA	NA	NA	NA	NA	NA	NA	NA	RNU6-1125P	7	54621025	54621131	+	107	snRNA	RNA, U6 small nuclear 1125, pseudogene [Source:HGNC Symbol;Acc:HGNC:48088]	-
ENSG00000274363	2	0	3	2	2	1	0.15898612640652	0	0.250314205350032	0.155456948912589	0.165348032868774	0.0841316038800665	1.66560232733709	1.65187273947495	0.0138610136327216	1	1	1.65187273947495	1.66560232733709	-0.0138610136327216	1	1	AC087742.1	17	4267691	4268430	+	740	lincRNA	novel transcript	-
ENSG00000200473	0	1	0	0	0	0	0	0.514244622960725	0	0	0	0	NA	NA	NA	NA	NA	NA	NA	NA	NA	NA	RNA5SP507	X	70253042	70253162	+	121	rRNA_pseudogene	RNA, 5S ribosomal pseudogene 507 [Source:HGNC Symbol;Acc:HGNC:43407]	-
ENSG00000200472	0	0	0	0	0	0	0	0	0	0	0	0	NA	NA	NA	NA	NA	NA	NA	NA	NA	NA	RN7SKP44	18	31718893	31719208	+	316	misc_RNA	RNA, 7SK small nuclear pseudogene 44 [Source:HGNC Symbol;Acc:HGNC:45768]	-
ENSG00000169992	96	96	117	113	107	126	1.01751120900173	1.07630009735347	1.30163386782017	1.17110901514151	1.17948263446392	1.41341094518512	103.601698665198	114.868915185295	-0.148599929446672	0.393093225743865	0.954568522271136	114.868915185295	103.601698665198	0.148599929446672	0.393093225743865	0.954568522271136	NLGN2	17	7404874	7419860	+	5550	protein_coding	neuroligin 2 [Source:HGNC Symbol;Acc:HGNC:14290]	-
ENSG00000237136	0	0	0	0	0	0	0	0	0	0	0	0	NA	NA	NA	NA	NA	NA	NA	NA	NA	NA	C4orf51	4	145680115	145771032	+	1122	protein_coding	chromosome 4 open reading frame 51 [Source:HGNC Symbol;Acc:HGNC:37264]	-
ENSG00000129562	3493	3310	2721	3187	2982	2902	254.30106389734	254.901131116337	207.928079637171	226.87287077752	225.786013100784	223.602644431145	3187.3678119192	3006.08325911183	0.0845017670358092	0.395252645756852	0.954568522271136	3006.08325911183	3187.3678119192	-0.0845017670358092	0.395252645756852	0.954568522271136	DAD1	14	22564905	22589269	-	808	protein_coding	defender against cell death 1 [Source:HGNC Symbol;Acc:HGNC:2664]	-
ENSG00000237135	0	0	0	0	0	0	0	0	0	0	0	0	NA	NA	NA	NA	NA	NA	NA	NA	NA	NA	DDX10P1	10	30919012	30921235	-	1933	processed_pseudogene	DEAD-box helicase 10 pseudogene 1 [Source:HGNC Symbol;Acc:HGNC:44960]	-
ENSG00000177047	0	0	0	0	0	0	0	0	0	0	0	0	NA	NA	NA	NA	NA	NA	NA	NA	NA	NA	IFNW1	9	21140214	21142145	-	1932	protein_coding	interferon omega 1 [Source:HGNC Symbol;Acc:HGNC:5448]	-
ENSG00000129566	504	505	523	579	529	489	2.61720805546327	2.77391575618071	2.85065335906807	2.93993133523517	2.85695360817489	2.68748783369005	513.463810544528	528.784643308377	-0.0428424743920718	0.687044955298759	1	528.784643308377	513.463810544528	0.0428424743920718	0.687044955298762	1	TEP1	14	20365667	20413429	-	11328	protein_coding	telomerase associated protein 1 [Source:HGNC Symbol;Acc:HGNC:11726]	-
ENSG00000177045	96	91	98	116	99	109	1.58807289368943	1.59233620456146	1.70161100224825	1.87632515391685	1.70323353317863	1.9083394738375	95.475779396977	107.364554563308	-0.169343616342286	0.296914413792586	0.908769827491931	107.364554563308	95.475779396977	0.169343616342286	0.296914413792586	0.908769827491925	SIX5	19	45764785	45769226	-	3556	protein_coding	SIX homeobox 5 [Source:HGNC Symbol;Acc:HGNC:10891]	Homeobox
ENSG00000237131	0	0	0	0	0	0	0	0	0	0	0	0	NA	NA	NA	NA	NA	NA	NA	NA	NA	NA	AL021397.1	1	168215405	168215652	+	248	processed_pseudogene	NADH dehydrogenase (ubiquinone) 1 alpha subcomplex, 4, 9kDa (NDUFA4) pseudogene	-
ENSG00000272787	4	5	1	2	2	5	0.354901156985898	0.469257913863105	0.0931284625233904	0.173511526689768	0.184551348903308	0.469512721502633	3.346435684522	3.00148318641058	0.153962279111706	0.999999999999997	1	3.00148318641058	3.346435684522	-0.153962279111706	0.999999999999997	1	AC253536.6	22	23969211	23969873	+	663	lincRNA	novel transcript	-
ENSG00000272784	0	0	0	5	0	0	0	0	0	0.453620434524117	0	0	5.55111512312578e-17	1.61499697785797	-3.80189267364784	0.12499937753565	0.827635214069109	1.61499697785797	5.55111512312578e-17	3.80189267364784	0.12499937753565	0.827635214069109	AC019193.2	4	183094423	183095056	-	634	lincRNA	novel transcript	-
ENSG00000169991	392	369	532	576	452	466	3.72646214835193	3.71048936176041	5.30832236383325	5.35406996642712	4.46877909130152	4.68841989043344	433.645906151987	494.077916216453	-0.188415825533463	0.199588153678562	0.870695406149281	494.077916216453	433.645906151987	0.188415825533463	0.199588153678562	0.870695406149287	IFFO2	1	18904281	18956686	-	6188	protein_coding	intermediate filament family orphan 2 [Source:HGNC Symbol;Acc:HGNC:27006]	-
ENSG00000272783	0	0	0	0	0	0	0	0	0	0	0	0	NA	NA	NA	NA	NA	NA	NA	NA	NA	NA	AC147067.2	4	1550284	1550572	+	289	lincRNA	novel transcript	-
ENSG00000237138	0	0	0	0	0	0	0	0	0	0	0	0	NA	NA	NA	NA	NA	NA	NA	NA	NA	NA	HUNK-AS1	21	32020966	32021782	-	616	antisense	HUNK antisense RNA 1 [Source:HGNC Symbol;Acc:HGNC:40631]	-
ENSG00000237139	0	0	0	0	0	0	0	0	0	0	0	0	NA	NA	NA	NA	NA	NA	NA	NA	NA	NA	RPS26P41	10	73537803	73538391	+	284	processed_pseudogene	ribosomal protein S26 pseudogene 41 [Source:HGNC Symbol;Acc:HGNC:36062]	-
ENSG00000277550	2	0	2	0	0	0	0.0818148355638561	0	0.0858750634951431	0	0	0	1.32950827406844	5.55111512312578e-17	3.5449636765367	0.194876888757225	0.86394952267064	5.55111512312578e-17	1.32950827406844	-3.5449636765367	0.194876888757225	0.863949522670634	AL031651.1	20	38103524	38104961	-	1438	lincRNA	novel transcript	-
ENSG00000141232	1150	1116	983	1115	1020	837	26.834032838546	27.545234790212	24.0755730868333	25.4398112946802	24.753013726567	20.6701439156032	1087.92231649042	982.878613709702	0.146254953502568	0.174440185090424	0.86394952267064	982.878613709702	1087.92231649042	-0.146254953502568	0.174440185090424	0.863949522670634	TOB1	17	50862223	50867978	-	2521	protein_coding	transducer of ERBB2, 1 [Source:HGNC Symbol;Acc:HGNC:11979]	-
ENSG00000277556	0	0	0	0	0	0	0	0	0	0	0	0	NA	NA	NA	NA	NA	NA	NA	NA	NA	NA	OR13C5	9	104598457	104599413	-	957	protein_coding	olfactory receptor family 13 subfamily C member 5 [Source:HGNC Symbol;Acc:HGNC:15100]	-
ENSG00000172673	0	0	0	0	0	0	0	0	0	0	0	0	NA	NA	NA	NA	NA	NA	NA	NA	NA	NA	THEMIS	6	127708072	127918631	-	4309	protein_coding	thymocyte selection associated [Source:HGNC Symbol;Acc:HGNC:21569]	-
ENSG00000277559	11	21	15	20	16	20	0.443809008555925	0.896224682402745	0.635228093137941	0.789013320955529	0.671371985310798	0.854010793844296	15.7977431872079	18.5616942726178	-0.23308009651442	0.524271040176724	0.954568522271136	18.5616942726178	15.7977431872079	0.23308009651442	0.524271040176724	0.954568522271136	AC018553.1	16	54290965	54292422	+	1458	lincRNA	novel transcript	-
ENSG00000172671	101	98	127	143	137	126	0.953355510881205	0.978484072379377	1.25826535188254	1.31983747865294	1.34491203243231	1.25873407345594	109.297331939306	134.526821855981	-0.299831758755212	0.0682953064179517	0.786307919143662	134.526821855981	109.297331939306	0.299831758755212	0.0682953064179517	0.786307919143673	ZFAND4	10	45615501	45672780	-	6232	protein_coding	zinc finger AN1-type containing 4 [Source:HGNC Symbol;Acc:HGNC:23504]	-
ENSG00000151502	596	614	685	720	772	683	5.40793160499242	5.89314977915226	6.52394831055227	6.38805046896711	7.28520933343154	6.55896887753558	635.48933068574	721.578588957516	-0.183330971272802	0.0905550409503136	0.812885312613253	721.578588957516	635.48933068574	0.183330971272802	0.0905550409503128	0.812885312613245	VPS26B	11	134224645	134247792	+	6483	protein_coding	VPS26, retromer complex component B [Source:HGNC Symbol;Acc:HGNC:28119]	-
ENSG00000274098	0	0	0	0	0	0	0	0	0	0	0	0	NA	NA	NA	NA	NA	NA	NA	NA	NA	NA	RN7SL787P	9	67791499	67791782	-	284	misc_RNA	RNA, 7SL, cytoplasmic 787, pseudogene [Source:HGNC Symbol;Acc:HGNC:46803]	-
ENSG00000274099	0	0	0	0	0	0	0	0	0	0	0	0	NA	NA	NA	NA	NA	NA	NA	NA	NA	NA	ABCB10P1	15	23179869	23182049	+	2181	processed_pseudogene	ABCB10 pseudogene 1 [Source:HGNC Symbol;Acc:HGNC:14114]	-
ENSG00000223760	9	19	6	9	13	10	0.235090497750317	0.524977081788058	0.164504895167872	0.229871953765063	0.353163427219718	0.276453760529526	11.4212155194481	10.6305167441831	0.102636600849335	0.928104644110967	1	10.6305167441831	11.4212155194481	-0.102636600849335	0.928104644110967	1	MED15P9	2	130129621	130139417	+	2252	transcribed_unprocessed_pseudogene	mediator complex subunit 15 pseudogene 9 [Source:HGNC Symbol;Acc:HGNC:44130]	-
ENSG00000279069	28	25	42	39	31	36	1.08791034978306	1.02747026714412	1.71285017663562	1.48166695694099	1.25266970740082	1.48036058610632	31.8500464339584	35.1138985139805	-0.140870444278617	0.67028094171793	1	35.1138985139805	31.8500464339584	0.140870444278617	0.67028094171793	1	AC015813.5	17	58006674	58008187	+	1514	TEC	novel transcript	-
ENSG00000223764	7	7	2	6	6	5	0.0991748717227572	0.104904912246564	0.0297418933781348	0.0831200449388122	0.0884086302911076	0.0749727683902326	5.34871684746722	5.63200755907353	-0.0718606908360865	0.999999999999999	1	5.63200755907353	5.34871684746722	0.0718606908360865	0.999999999999999	1	LINC02593	1	916865	921016	-	4152	lincRNA	long intergenic non-protein coding RNA 2593 [Source:HGNC Symbol;Acc:HGNC:53933]	-
ENSG00000223765	0	0	0	0	0	0	0	0	0	0	0	0	NA	NA	NA	NA	NA	NA	NA	NA	NA	NA	LINC01626	6	71450834	71458874	+	452	lincRNA	long intergenic non-protein coding RNA 1626 [Source:HGNC Symbol;Acc:HGNC:52257]	-
ENSG00000236423	10	20	24	24	13	9	0.144746227289401	0.306218500877204	0.364630929053196	0.339679553726327	0.195699812524312	0.137873150059361	18.1693599833276	15.1352665215521	0.260876668316248	0.546691557259859	0.955601352331607	15.1352665215521	18.1693599833276	-0.260876668316248	0.546691557259859	0.955601352331607	LINC01134	1	3900372	3917225	+	4064	lincRNA	long intergenic non-protein coding RNA 1134 [Source:HGNC Symbol;Acc:HGNC:49449]	-
ENSG00000274091	0	0	0	0	0	0	0	0	0	0	0	0	NA	NA	NA	NA	NA	NA	NA	NA	NA	NA	SNORD1C	17	76558791	76558868	+	78	snoRNA	small nucleolar RNA, C/D box 1C [Source:HGNC Symbol;Acc:HGNC:32677]	-
ENSG00000223768	400	375	491	578	413	434	3.08832480747671	3.0625869230664	3.97905076658707	4.36356780344486	3.31629254530482	3.54635856439456	424.408465195719	470.669061509833	-0.149602941042626	0.293066110705528	0.908769827491931	470.669061509833	424.408465195719	0.149602941042626	0.293066110705528	0.908769827491925	LINC00205	21	45288050	45297806	+	7619	bidirectional_promoter_lncRNA	long intergenic non-protein coding RNA 205 [Source:HGNC Symbol;Acc:HGNC:16420]	-
ENSG00000274093	0	0	0	0	0	0	0	0	0	0	0	0	NA	NA	NA	NA	NA	NA	NA	NA	NA	NA	AC009032.1	16	69632141	69632571	+	431	sense_intronic	novel transcript, sense intronic to NFAT5	-
ENSG00000279066	5	0	0	1	0	0	0.162230741231143	0	0	0.0317259079413448	0	0	1.64182540302137	0.321054358316788	1.96690481378243	0.334305332563757	0.908769827491931	0.321054358316788	1.64182540302137	-1.96690481378243	0.334305332563757	0.908769827491925	HEXDC-IT1	17	82425498	82427310	+	1813	sense_intronic	HEXDC intronic transcript 1 [Source:HGNC Symbol;Acc:HGNC:43650]	-
ENSG00000236426	3	0	0	1	1	0	0.115796981831521	0	0	0.0377421726362586	0.0401435512870384	0	0.984614797055628	0.654984528037348	0.508811148541299	1	1	0.654984528037348	0.984614797055628	-0.508811148541299	1	1	AL583824.1	10	119330233	119336182	-	1524	antisense	uncharacterized LOC105378511 [Source:NCBI gene;Acc:105378511]	-
ENSG00000236425	0	0	0	0	0	0	0	0	0	0	0	0	NA	NA	NA	NA	NA	NA	NA	NA	NA	NA	AC069213.2	3	195561215	195561580	-	366	processed_pseudogene	ribosomal protein L31 (RPL31) pseudogene	-
ENSG00000274097	0	0	0	0	0	0	0	0	0	0	0	0	NA	NA	NA	NA	NA	NA	NA	NA	NA	NA	RNA5SP535	11	102057854	102057960	+	107	rRNA	RNA, 5S ribosomal pseudogene 535 [Source:HGNC Symbol;Acc:HGNC:53804]	-
ENSG00000270788	0	0	0	5	0	0	0	0	0	0.296796032495656	0	0	5.55111512312578e-17	1.61499697785797	-3.80189267364784	0.12499937753565	0.827635214069109	1.61499697785797	5.55111512312578e-17	3.80189267364784	0.12499937753565	0.827635214069109	PDLIM1P1	14	50050368	50051336	+	969	processed_pseudogene	PDZ and LIM domain 1 pseudogene 1 [Source:HGNC Symbol;Acc:HGNC:20026]	-
ENSG00000270789	0	0	0	0	0	0	0	0	0	0	0	0	NA	NA	NA	NA	NA	NA	NA	NA	NA	NA	AC135983.5	15	32461666	32461809	-	144	processed_pseudogene	novel pseudogene	-
ENSG00000136754	670	588	591	759	718	604	9.34392146424286	8.67412907406583	8.65121025508005	10.3501600197066	10.4140252280509	8.91499802518599	618.778249384548	688.761145195861	-0.154651270123322	0.140344220870618	0.853866488385297	688.761145195861	618.778249384548	0.154651270123322	0.140344220870618	0.853866488385297	ABI1	10	26746593	26861087	-	4218	protein_coding	abl interactor 1 [Source:HGNC Symbol;Acc:HGNC:11320]	-
ENSG00000136758	2530	2189	2637	3115	2726	2465	20.2899676795015	18.5695240680279	22.1975975476458	24.4269811137294	22.7366507037632	20.9222165831805	2463.15364040706	2747.4539817861	-0.15766134064265	0.114003959978769	0.827635214069109	2747.4539817861	2463.15364040706	0.15766134064265	0.114003959978769	0.827635214069109	YME1L1	10	27110112	27155266	-	7335	protein_coding	YME1 like 1 ATPase [Source:HGNC Symbol;Acc:HGNC:12843]	-
ENSG00000270781	0	1	3	0	3	0	0	0.206722921522418	0.61539040517948	0	0.609755204266908	0	1.35699548822778	1.00910863879928	0.388640026353553	1	1	1.00910863879928	1.35699548822778	-0.388640026353553	1	1	AC091133.5	17	48899131	48899748	+	301	processed_pseudogene	ribosomal protein L37 (RPL37) pseudogene	-
ENSG00000270782	0	0	0	0	0	0	0	0	0	0	0	0	NA	NA	NA	NA	NA	NA	NA	NA	NA	NA	AC072026.1	3	120924612	120925158	-	201	processed_pseudogene	C18orf32 chromosome 18 open reading frame 32 (C18orf32) pseudogene	-
ENSG00000232508	0	0	0	2	0	2	0	0	0	0.125862299994875	0	0.136230605845184	5.55111512312578e-17	1.31958278023756	-3.53345271466251	0.194876888757225	0.86394952267064	1.31958278023756	5.55111512312578e-17	3.53345271466251	0.194876888757225	0.863949522670634	MRPL45P1	2	88364695	88365608	-	914	processed_pseudogene	mitochondrial ribosomal protein L45 pseudogene 1 [Source:HGNC Symbol;Acc:HGNC:29715]	-
ENSG00000232500	0	0	0	0	0	0	0	0	0	0	0	0	NA	NA	NA	NA	NA	NA	NA	NA	NA	NA	AP005273.1	11	64500853	64505386	+	522	lincRNA	uncharacterized LOC105369342 [Source:NCBI gene;Acc:105369342]	-
ENSG00000232502	0	0	0	0	0	0	0	0	0	0	0	0	NA	NA	NA	NA	NA	NA	NA	NA	NA	NA	AC073464.1	2	94760774	94761116	-	343	processed_pseudogene	novel pseudogene	-
ENSG00000232503	0	0	0	0	0	0	0	0	0	0	0	0	NA	NA	NA	NA	NA	NA	NA	NA	NA	NA	CYCSP8	2	130776646	130776957	+	312	processed_pseudogene	cytochrome c, somatic pseudogene 8 [Source:HGNC Symbol;Acc:HGNC:24423]	-
ENSG00000232504	0	0	0	0	2	0	0	0	0	0	0.156267617270617	0	5.55111512312578e-17	0.672912123994266	-2.66317711734446	0.544877137742967	0.954568522271136	0.672912123994266	5.55111512312578e-17	2.66317711734446	0.544877137742967	0.954568522271136	ST3GAL5-AS1	2	85889280	85890980	+	783	lincRNA	ST3GAL5 antisense RNA 1 (head to head) [Source:HGNC Symbol;Acc:HGNC:51129]	-
ENSG00000249087	74	75	41	58	41	61	1.63956314162355	1.7577287959957	0.953488134377899	1.25653714638952	0.944756933566593	1.43039570589311	63.5731108028313	53.0369280251765	0.260931844415559	0.324852209384657	0.908769827491931	53.0369280251765	63.5731108028313	-0.260931844415559	0.324852209384657	0.908769827491925	ZNF436-AS1	1	23368997	23371839	+	2655	antisense	ZNF436 antisense RNA 1 [Source:HGNC Symbol;Acc:HGNC:25122]	-
ENSG00000116014	254	188	193	218	176	198	8.89375961885999	6.96311707328011	7.09322912858959	7.46378422576753	6.40920470262772	7.33747773839722	212.183591464804	196.059450785426	0.11429766199438	0.442802932251293	0.954568522271136	196.059450785426	212.183591464804	-0.11429766199438	0.442802932251293	0.954568522271136	KISS1R	19	917287	921015	+	1680	protein_coding	KISS1 receptor [Source:HGNC Symbol;Acc:HGNC:4510]	-
ENSG00000116017	3503	3288	3907	3715	3657	3733	28.5802369343627	28.3760325597335	33.4583182720252	29.6370803228571	31.0306199437462	32.2339563370837	3585.20277782611	3684.99917101696	-0.0395862966589876	0.679092846034237	1	3684.99917101696	3585.20277782611	0.0395862966589876	0.679092846034237	1	ARID3A	19	925781	975934	+	7210	protein_coding	AT-rich interaction domain 3A [Source:HGNC Symbol;Acc:HGNC:3031]	ARID
ENSG00000116016	4288	4140	5466	5631	5076	4754	34.5441014395411	35.2787868290805	46.2193422061546	44.3563255753099	42.5285466298962	40.5329522303367	4659.80465769495	5118.48991614363	-0.135485995313871	0.232169839681725	0.908458707606561	5118.48991614363	4659.80465769495	0.135485995313871	0.232169839681724	0.908458707606555	EPAS1	2	46293667	46386703	+	7302	protein_coding	endothelial PAS domain protein 1 [Source:HGNC Symbol;Acc:HGNC:3374]	Others
ENSG00000249082	0	0	2	1	0	1	0	0	0.146486763115084	0.0682314010648376	0	0.0738521789694534	0.676012507700518	0.65938752787232	0.0202313636279846	1	1	0.65938752787232	0.676012507700518	-0.0202313636279846	1	1	C5orf66-AS1	5	135038831	135040047	-	843	lincRNA	C5orf66 antisense RNA 1 [Source:HGNC Symbol;Acc:HGNC:49679]	-
ENSG00000249081	0	0	0	0	0	0	0	0	0	0	0	0	NA	NA	NA	NA	NA	NA	NA	NA	NA	NA	OR5M14P	4	41722538	41723512	-	618	unprocessed_pseudogene	olfactory receptor family 5 subfamily M member 14 pseudogene [Source:HGNC Symbol;Acc:HGNC:15057]	-
ENSG00000234034	3	1	2	2	0	1	0.180629068895842	0.0636884333451871	0.126395436341879	0.11774630726235	0	0.0637230162448815	2.00059219193583	0.983085106896493	0.933402854929554	0.589616528406364	0.973880052743996	0.983085106896493	2.00059219193583	-0.933402854929554	0.589616528406364	0.973880052743996	AP000959.1	21	22500604	22520058	-	977	lincRNA	novel transcript	-
ENSG00000249089	0	0	0	0	0	3	0	0	0	0	0	1.261974058201	5.55111512312578e-17	1.01905052763134	-3.18063872244653	0.317315706614451	0.908769827491931	1.01905052763134	5.55111512312578e-17	3.18063872244653	0.317315706614451	0.908769827491925	AIG1P1	5	39022411	39022558	+	148	unprocessed_pseudogene	androgen induced 1 pseudogene 1 [Source:HGNC Symbol;Acc:HGNC:43926]	-
ENSG00000204356	2015	1841	1680	1868	1838	1746	43.5940075551237	42.130800461697	38.150131186853	39.5165961053421	41.3558599605512	39.9784470309677	1852.69798769462	1807.73773210691	0.0355450373693198	0.701075375588469	1	1807.73773210691	1852.69798769462	-0.0355450373693198	0.701075375588467	1	NELFE	6	31952087	31959110	-	2719	protein_coding	negative elongation factor complex member E [Source:HGNC Symbol;Acc:HGNC:13974]	-
ENSG00000175130	6810	6510	6925	7267	6808	6806	235.784192293413	238.420030578218	251.664733238422	246.021830292337	245.14719298124	249.395982958047	6782.89373352381	6922.0051594277	-0.0292942720476957	0.723512509805795	1	6922.0051594277	6782.89373352381	0.0292942720476957	0.723512509805795	1	MARCKSL1	1	32333832	32336379	-	1699	protein_coding	MARCKS like 1 [Source:HGNC Symbol;Acc:HGNC:7142]	-
ENSG00000187242	10	5	0	6	2	9	0.204394950557375	0.10810215319362	0	0.119914672198036	0.0425147826000323	0.194689535038653	4.98074022728085	5.64203891422987	-0.177430260156869	0.914613512142053	1	5.64203891422987	4.98074022728085	0.177430260156869	0.914613512142053	1	KRT12	17	40860943	40867224	-	2878	protein_coding	keratin 12 [Source:HGNC Symbol;Acc:HGNC:6414]	-
ENSG00000201708	0	0	0	0	0	0	0	0	0	0	0	0	NA	NA	NA	NA	NA	NA	NA	NA	NA	NA	RNA5SP359	12	38163403	38163515	-	113	rRNA_pseudogene	RNA, 5S ribosomal pseudogene 359 [Source:HGNC Symbol;Acc:HGNC:43259]	-
ENSG00000201709	0	0	0	0	0	0	0	0	0	0	0	0	NA	NA	NA	NA	NA	NA	NA	NA	NA	NA	RNU6-686P	15	65229861	65229967	+	107	snRNA	RNA, U6 small nuclear 686, pseudogene [Source:HGNC Symbol;Acc:HGNC:47649]	-
ENSG00000242861	12	7	7	13	7	9	2.02844368173836	1.25162412542452	1.2419804441697	2.14870093180907	1.23060748600611	1.61010483287713	8.68114375297283	9.57841441581941	-0.140077991193061	0.822208125348589	1	9.57841441581941	8.68114375297283	0.140077991193061	0.822208125348589	1	AL591895.1	1	225840883	225846522	-	348	antisense	novel transcript	-
ENSG00000201704	0	0	0	0	0	0	0	0	0	0	0	0	NA	NA	NA	NA	NA	NA	NA	NA	NA	NA	RNA5SP396	15	59574103	59574222	-	120	rRNA_pseudogene	RNA, 5S ribosomal pseudogene 396 [Source:HGNC Symbol;Acc:HGNC:43296]	-
ENSG00000201707	0	0	0	0	0	0	0	0	0	0	0	0	NA	NA	NA	NA	NA	NA	NA	NA	NA	NA	RNU6-818P	4	88201703	88201810	+	108	snRNA	RNA, U6 small nuclear 818, pseudogene [Source:HGNC Symbol;Acc:HGNC:47781]	-
ENSG00000201700	0	0	0	0	0	0	0	0	0	0	0	0	NA	NA	NA	NA	NA	NA	NA	NA	NA	NA	SNORD113-3	14	100929919	100929990	+	72	snoRNA	small nucleolar RNA, C/D box 113-3 [Source:HGNC Symbol;Acc:HGNC:32982]	-
ENSG00000201701	0	0	0	0	0	0	0	0	0	0	0	0	NA	NA	NA	NA	NA	NA	NA	NA	NA	NA	RF00402	3	32037526	32037653	+	128	snoRNA		-
ENSG00000249156	0	0	0	0	0	0	0	0	0	0	0	0	NA	NA	NA	NA	NA	NA	NA	NA	NA	NA	TAF11L12	5	17610496	17611583	+	1088	protein_coding	TATA-box binding protein associated factor 11 like 12 [Source:HGNC Symbol;Acc:HGNC:53855]	-
ENSG00000250560	0	0	0	0	0	0	0	0	0	0	0	0	NA	NA	NA	NA	NA	NA	NA	NA	NA	NA	AC093870.1	4	75194867	75195079	+	213	processed_pseudogene	zinc finger protein 99 (ZNF99) pseudogene	-
ENSG00000248919	0	0	3	0	0	0	0	0	0.0647892661626525	0	0	0	1.01359426173239	5.55111512312578e-17	3.18320448149216	0.317315706614451	0.908769827491931	5.55111512312578e-17	1.01359426173239	-3.18320448149216	0.317315706614451	0.908769827491925	ATP5MF-PTCD1	7	99419749	99466197	-	2859	protein_coding	ATP5MF-PTCD1 readthrough [Source:HGNC Symbol;Acc:HGNC:38844]	-
ENSG00000274459	0	0	0	0	0	0	0	0	0	0	0	0	NA	NA	NA	NA	NA	NA	NA	NA	NA	NA	RF00017	12	68575858	68576136	-	279	misc_RNA		-
ENSG00000147689	0	0	0	0	2	0	0	0	0	0	0.0193695653510991	0	5.55111512312578e-17	0.672912123994266	-2.66317711734446	0.544877137742967	0.954568522271136	0.672912123994266	5.55111512312578e-17	2.66317711734446	0.544877137742967	0.954568522271136	FAM83A	8	123178960	123210079	+	6317	protein_coding	family with sequence similarity 83 member A [Source:HGNC Symbol;Acc:HGNC:28210]	-
ENSG00000180211	8	0	1	0	2	1	1.12047365276976	0	0.147009930126209	0	0.291327486483078	0.148231873502974	2.96606992176386	1.01543913916058	1.45101530553708	0.329319245564327	0.908769827491931	1.01543913916058	2.96606992176386	-1.45101530553708	0.329319245564327	0.908769827491925	FO393411.1	6	39958414	39958833	-	420	processed_pseudogene	pseudogene similar to part of ribosomal protein L23 RPL23	-
ENSG00000271259	0	2	0	2	1	1	0	0.230457775474992	0	0.213033596657993	0.113294022521197	0.11529145716898	0.679863753223697	1.31789892345981	-0.852832409572358	0.754550135803081	1	1.31789892345981	0.679863753223697	0.852832409572358	0.754550135803081	1	AC010201.1	12	89371820	89372359	+	540	lincRNA	novel transcript	-
ENSG00000187244	1148	1195	1300	1254	1337	1286	13.481921950975	14.8447197558407	16.0246400177501	14.3998632773933	16.3298100179385	15.9838290110654	1221.74682265627	1287.240715564	-0.0752961838245496	0.457873941999197	0.954568522271136	1287.240715564	1221.74682265627	0.0752961838245496	0.457873941999202	0.954568522271136	BCAM	19	44809059	44821421	+	5009	protein_coding	basal cell adhesion molecule (Lutheran blood group) [Source:HGNC Symbol;Acc:HGNC:6722]	-
ENSG00000276208	0	0	0	0	0	0	0	0	0	0	0	0	NA	NA	NA	NA	NA	NA	NA	NA	NA	NA	AL161423.1	13	58377513	58377774	+	262	unprocessed_pseudogene	exosome component 3 (EXOSC3)	-
ENSG00000271254	214	195	377	349	283	251	2.78507112585581	2.68442519441556	5.14990095933273	4.44118491439882	3.8304408233826	3.45721329749636	263.821502527379	291.769804952193	-0.144862399747528	0.515358239453043	0.954568522271136	291.769804952193	263.821502527379	0.144862399747528	0.515358239453043	0.954568522271136	AC240274.1	KI270711.1	4612	29626	-	4520	protein_coding	neuroblastoma breakpoint family member 1 [Source:NCBI gene;Acc:102724250]	-
ENSG00000271257	0	0	0	0	0	0	0	0	0	0	0	0	NA	NA	NA	NA	NA	NA	NA	NA	NA	NA	AC008814.1	5	58503295	58503700	+	406	processed_pseudogene	prenyl (decaprenyl) diphosphate synthase, subunit 2 (PDSS2) pseudogene	-
ENSG00000276204	0	0	0	0	0	0	0	0	0	0	0	0	NA	NA	NA	NA	NA	NA	NA	NA	NA	NA	BX005195.1	9	67328207	67329404	-	1198	processed_pseudogene	calcium-sensing receptor (CASR) pseudogene	-
ENSG00000276203	0	0	0	0	0	0	0	0	0	0	0	0	NA	NA	NA	NA	NA	NA	NA	NA	NA	NA	ANKRD20A3	9	66106815	66153135	-	7672	protein_coding	ankyrin repeat domain 20 family member A3 [Source:HGNC Symbol;Acc:HGNC:31981]	-
ENSG00000271250	0	0	0	0	0	0	0	0	0	0	0	0	NA	NA	NA	NA	NA	NA	NA	NA	NA	NA	AL158032.1	13	21216555	21216660	+	106	processed_pseudogene	ribosomal protein L34 (RPL34) pseudogene	-
ENSG00000271253	0	0	0	0	0	0	0	0	0	0	0	0	NA	NA	NA	NA	NA	NA	NA	NA	NA	NA	AC011891.2	7	12685637	12686033	+	397	processed_pseudogene	apoptosis-inducing, TAF9-like domain 1, pseudogene	-
ENSG00000271252	0	0	0	0	0	0	0	0	0	0	0	0	NA	NA	NA	NA	NA	NA	NA	NA	NA	NA	AL683887.1	1	95743096	95759470	+	287	lincRNA	novel transcript	-
ENSG00000270124	5	1	0	5	2	1	0.489391570469322	0.103533443225038	0	0.478528045737588	0.203589923998158	0.10358966201539	1.98315407066572	2.62259233853707	-0.379315130252861	0.857506314974717	1	2.62259233853707	1.98315407066572	0.379315130252861	0.857506314974717	1	AC092127.2	16	85580009	85583571	-	601	lincRNA	novel transcript	-
ENSG00000270127	7	7	2	2	2	6	0.172362522977349	0.182321136729901	0.0516903898308982	0.0481532616974952	0.0512170549698171	0.156360117717662	5.34871684746722	3.33880581817669	0.663741785979345	0.454267730060795	0.954568522271136	3.33880581817669	5.34871684746722	-0.663741785979345	0.454267730060795	0.954568522271136	AC027020.2	15	100547765	100550153	-	2389	lincRNA	novel transcript	-
ENSG00000270120	0	0	0	0	0	2	0	0	0	0	0	0.166909884373322	5.55111512312578e-17	0.679819624672285	-2.66979938307759	0.544877137742967	0.954568522271136	0.679819624672285	5.55111512312578e-17	2.66979938307759	0.544877137742967	0.954568522271136	AC007728.3	16	50712844	50713589	+	746	sense_intronic	novel transcript	-
ENSG00000270123	0	0	0	0	0	0	0	0	0	0	0	0	NA	NA	NA	NA	NA	NA	NA	NA	NA	NA	VTRNA2-1	5	136080470	136080597	-	128	vaultRNA	vault RNA 2-1 [Source:HGNC Symbol;Acc:HGNC:37054]	-
ENSG00000174099	0	0	2	3	5	0	0	0	0.016676345888726	0.0233027972036427	0.0413090966653926	0	0.676012507700518	2.63426053980962	-1.79345779096623	0.258079822165012	0.908769827491931	2.63426053980962	0.676012507700518	1.79345779096623	0.258079822165012	0.908769827491925	MSRB3	12	65278643	65491430	+	7405	protein_coding	methionine sulfoxide reductase B3 [Source:HGNC Symbol;Acc:HGNC:27375]	-
ENSG00000278338	0	0	2	0	5	0	0	0	0.0574364378167515	0	0.142276214328945	0	0.676012507700518	1.68151668431269	-1.17151706873073	0.570462737655393	0.961546772623454	1.68151668431269	0.676012507700518	1.17151706873073	0.570462737655393	0.96154677262346	VWA8-AS1	13	41955808	41981565	+	2150	antisense	VWA8 antisense RNA 1 (head to head) [Source:HGNC Symbol;Acc:HGNC:44270]	-
ENSG00000224233	0	0	0	0	0	0	0	0	0	0	0	0	NA	NA	NA	NA	NA	NA	NA	NA	NA	NA	OR2J4P	6	29181510	29182445	+	936	unprocessed_pseudogene	olfactory receptor family 2 subfamily J member 4 pseudogene [Source:HGNC Symbol;Acc:HGNC:8262]	-
ENSG00000235199	0	0	0	0	0	0	0	0	0	0	0	0	NA	NA	NA	NA	NA	NA	NA	NA	NA	NA	CYP2C58P	10	94865852	94873129	-	475	processed_pseudogene	cytochrome P450 family 2 subfamily C member 58, pseudogene [Source:HGNC Symbol;Acc:HGNC:39969]	-
ENSG00000187969	0	0	0	0	0	0	0	0	0	0	0	0	NA	NA	NA	NA	NA	NA	NA	NA	NA	NA	ZCCHC13	X	74304190	74305031	+	842	protein_coding	zinc finger CCHC-type containing 13 [Source:HGNC Symbol;Acc:HGNC:31749]	-
ENSG00000137409	1732	1608	1759	1866	1911	1865	32.5926645061915	32.0075328855478	34.7434408760847	34.3348005976423	37.4000747282547	37.1433226215226	1708.0104916555	1872.42458283117	-0.132474396145216	0.142806650005852	0.860233128567384	1872.42458283117	1708.0104916555	0.132474396145216	0.142806650005853	0.860233128567384	MTCH1	6	36968141	36986298	-	3126	protein_coding	mitochondrial carrier 1 [Source:HGNC Symbol;Acc:HGNC:17586]	-
ENSG00000224236	0	0	0	0	0	0	0	0	0	0	0	0	NA	NA	NA	NA	NA	NA	NA	NA	NA	NA	MRRFP1	X	123116107	123117781	-	1675	processed_pseudogene	mitochondrial ribosome recycling factor pseudogene 1 [Source:HGNC Symbol;Acc:HGNC:35238]	-
ENSG00000235192	0	0	0	0	0	0	0	0	0	0	0	0	NA	NA	NA	NA	NA	NA	NA	NA	NA	NA	AC009495.3	2	165794851	165810010	+	779	lincRNA	novel transcript	-
ENSG00000278330	1	9	1	9	5	7	0.018823957366532	0.179203966209354	0.0197581346089625	0.165654924761255	0.0978860354583144	0.139456546591598	3.71399986782636	6.94229221070144	-0.881095454965588	0.273922084178347	0.908769827491931	6.94229221070144	3.71399986782636	0.881095454965588	0.273922084178347	0.908769827491925	AC018529.2	18	77112602	77115726	+	3125	antisense	novel transcript, antisense to MBP	-
ENSG00000235190	0	0	0	0	0	0	0	0	0	0	0	0	NA	NA	NA	NA	NA	NA	NA	NA	NA	NA	AL008629.1	X	131937670	131937853	+	184	processed_pseudogene	pseudogene similar to part of SMT3 suppressor of mif two 3 (yeast)	-
ENSG00000137404	642	616	577	643	581	587	18.4672686878263	18.7431477833744	17.4212158761787	18.0854585407306	17.381352873252	17.8704577473952	614.51446611063	600.073017542653	0.0342598514795368	0.732137615127103	1	600.073017542653	614.51446611063	-0.0342598514795368	0.732137615127103	1	NRM	6	30688047	30691420	-	2045	protein_coding	nurim [Source:HGNC Symbol;Acc:HGNC:8003]	-
ENSG00000235196	0	0	0	0	0	0	0	0	0	0	0	0	NA	NA	NA	NA	NA	NA	NA	NA	NA	NA	Z68868.1	X	101911529	101912072	+	544	processed_pseudogene	zinc finger protein pseudogene	-
ENSG00000278334	0	0	0	0	0	0	0	0	0	0	0	0	NA	NA	NA	NA	NA	NA	NA	NA	NA	NA	RF02138	7	27185832	27186018	+	187	misc_RNA		-
ENSG00000235194	189	230	194	200	169	175	2.00394733590627	2.57956522296269	2.1590427373258	2.07350652839431	1.86359273527117	1.96377842510249	205.674449687066	180.137288943818	0.190370919138582	0.188717310440475	0.86394952267064	180.137288943818	205.674449687066	-0.190370919138582	0.188717310440475	0.863949522670634	PPP1R3E	14	23295643	23302848	-	5548	protein_coding	protein phosphatase 1 regulatory subunit 3E [Source:HGNC Symbol;Acc:HGNC:14943]	-
ENSG00000275576	6	7	0	4	6	3	0.768952506802778	0.948943781367613	0	0.501255521548219	0.799722511914333	0.406911025302282	4.34002915770099	4.3104035510587	0.0115567644603641	1	1	4.3104035510587	4.34002915770099	-0.0115567644603641	1	1	AL049539.1	20	32116171	32116629	+	459	sense_intronic	novel transcript, sense intronic to TM9SF4	-
ENSG00000275572	0	0	0	0	0	0	0	0	0	0	0	0	NA	NA	NA	NA	NA	NA	NA	NA	NA	NA	GRIFIN	7	2474844	2476894	-	870	protein_coding	galectin-related inter-fiber protein [Source:HGNC Symbol;Acc:HGNC:4577]	-
ENSG00000220685	4	3	6	11	4	4	0.198063524479504	0.157130301460222	0.311839245722262	0.532583991644982	0.205989131856722	0.209620831216327	4.35574364991419	6.24377378388219	-0.509844243989351	0.484232439289964	0.954568522271136	6.24377378388219	4.35574364991419	0.509844243989351	0.484232439289964	0.954568522271136	AL139094.1	6	5065795	5066982	-	1188	processed_pseudogene	transcription factor B2, mitochondrial (TFB2M) pseudogene	-
ENSG00000060138	2859	2528	2566	2713	2741	2388	19.5331352028582	18.2696003749373	18.4013405221392	18.1241858174154	19.4763083036614	17.2672055573221	2661.72461590394	2598.96770851605	0.0344612378296256	0.703758913353576	1	2598.96770851605	2661.72461590394	-0.0344612378296256	0.703758913353573	1	YBX3	12	10699089	10723312	-	8610	protein_coding	Y-box binding protein 3 [Source:HGNC Symbol;Acc:HGNC:2428]	CSD
ENSG00000253570	3	1	1	6	2	0	0.326804815391181	0.115228887737496	0.114341056764829	0.639100789973978	0.226588045042394	0	1.6637588494721	2.60506503461178	-0.609242365056456	0.702626468471824	1	2.60506503461178	1.6637588494721	0.609242365056456	0.702626468471824	1	RNF5P1	8	38600661	38601200	-	540	processed_pseudogene	ring finger protein 5 pseudogene 1 [Source:HGNC Symbol;Acc:HGNC:31053]	-
ENSG00000275578	0	0	0	0	0	0	0	0	0	0	0	0	NA	NA	NA	NA	NA	NA	NA	NA	NA	NA	AC007742.2	Y	17705968	17708185	-	398	unprocessed_pseudogene	ubiquitin specific peptidase 9, Y-linked (USP9Y) pseudogene	-
ENSG00000162843	0	0	0	0	0	0	0	0	0	0	0	0	NA	NA	NA	NA	NA	NA	NA	NA	NA	NA	WDR64	1	241652278	241802133	+	4939	protein_coding	WD repeat domain 64 [Source:HGNC Symbol;Acc:HGNC:26570]	-
ENSG00000044012	2	0	0	0	0	2	0.197068230386642	0	0	0	0	0.20856746020519	0.655961633685643	0.679819624672285	-0.013376296049329	1	1	0.679819624672285	0.655961633685643	0.013376296049329	1	1	GUCA2B	1	42153421	42155824	+	597	protein_coding	guanylate cyclase activator 2B [Source:HGNC Symbol;Acc:HGNC:4683]	-
ENSG00000231857	0	0	0	0	0	0	0	0	0	0	0	0	NA	NA	NA	NA	NA	NA	NA	NA	NA	NA	MORF4L1P5	X	65327988	65331233	-	961	processed_pseudogene	mortality factor 4 like 1 pseudogene 5 [Source:HGNC Symbol;Acc:HGNC:35425]	-
ENSG00000231856	15	25	16	33	21	14	0.357380721569943	0.630048596377559	0.400124232664287	0.768784668376961	0.520354076707321	0.353018799593961	18.8061551286324	22.3984594867993	-0.252374538528639	0.520466779690629	0.954568522271136	22.3984594867993	18.8061551286324	0.252374538528639	0.520466779690629	0.954568522271136	AL162377.1	13	51803838	51813832	+	2469	antisense	novel transcript	-
ENSG00000130758	212	128	183	167	156	168	2.73124655175809	1.74433217705119	2.47463496046878	2.10374175937558	2.09020772167885	2.29067914900785	174.662482311097	162.861859833572	0.101329332418937	0.57901422659986	0.967890788288576	162.861859833572	174.662482311097	-0.101329332418937	0.57901422659986	0.967890788288576	MAP3K10	19	40191744	40215575	+	4566	protein_coding	mitogen-activated protein kinase kinase kinase 10 [Source:HGNC Symbol;Acc:HGNC:6849]	-
ENSG00000231852	11	20	13	11	23	6	0.222438478678081	0.427800614494656	0.275927885352046	0.217500784487535	0.483709783332165	0.12840987323049	14.7830811767339	13.2659502560488	0.15445626922881	0.829858395734551	1	13.2659502560488	14.7830811767339	-0.15445626922881	0.829858395734551	1	CYP21A2	6	32038265	32041670	+	2909	protein_coding	cytochrome P450 family 21 subfamily A member 2 [Source:HGNC Symbol;Acc:HGNC:2600]	-
ENSG00000231851	3	5	3	5	10	2	0.289777668819766	0.510866989969193	0.304158476123191	0.47224196303496	1.00457753959682	0.204457756555827	3.69320549279382	5.63088635507943	-0.594189751867934	0.470155367521695	0.954568522271136	5.63088635507943	3.69320549279382	0.594189751867934	0.470155367521695	0.954568522271136	UTAT33	2	105097052	105102944	-	609	antisense	uncharacterized LOC101927492 [Source:NCBI gene;Acc:101927492]	-
ENSG00000130751	90	83	96	100	88	110	2.05044074722584	2.00021640139216	2.29567791738527	2.22769446543989	2.08510145244279	2.6523286428495	90.1153804582245	98.8937101588575	-0.133500471692988	0.442691016084655	0.954568522271136	98.8937101588575	90.1153804582245	0.133500471692988	0.442691016084655	0.954568522271136	NPAS1	19	47019820	47045775	+	2582	protein_coding	neuronal PAS domain protein 1 [Source:HGNC Symbol;Acc:HGNC:7894]	Others
ENSG00000236641	0	1	0	0	0	0	0	0.129094604519186	0	0	0	0	NA	NA	NA	NA	NA	NA	NA	NA	NA	NA	Z99916.1	22	25212742	25213685	+	482	lincRNA	novel transcript	-
ENSG00000231859	1	0	0	3	0	0	0.149301692310692	0	0	0.437962470286737	0	0	0.327312483401872	0.96809205039613	-1.26667481428757	0.684632160186118	1	0.96809205039613	0.327312483401872	1.26667481428757	0.684632160186118	1	AC079781.1	7	97906429	97906822	+	394	processed_pseudogene	novel pseudogene	-
ENSG00000130755	7	2	0	0	1	1	0.276358434491871	0.0835216099036883	0	0	0.0410595786318433	0.0417834811216438	2.9795907193333	0.678453666391703	1.96583922362467	0.201849378134801	0.870695406149281	0.678453666391703	2.9795907193333	-1.96583922362467	0.201849378134801	0.870695406149287	GMFG	19	39328353	39342372	-	1490	protein_coding	glia maturation factor gamma [Source:HGNC Symbol;Acc:HGNC:4374]	-
ENSG00000186115	42	49	51	61	49	49	0.786328581908761	0.970387132251477	1.0022128272767	1.11669743378649	0.954092882212246	0.970914053689119	47.6359424850792	52.6156403152061	-0.14494579494235	0.529179594074992	0.954568522271136	52.6156403152061	47.6359424850792	0.14494579494235	0.529179594074992	0.954568522271136	CYP4F2	19	15878023	15898120	-	3142	protein_coding	cytochrome P450 family 4 subfamily F member 2 [Source:HGNC Symbol;Acc:HGNC:2645]	-
ENSG00000197670	8	11	4	6	7	10	0.188089102383413	0.273564985276069	0.0987117036818671	0.137935422296542	0.171163631147132	0.248830483098518	7.70729674909844	7.65420674338735	0.0116913475534218	1	1	7.65420674338735	7.70729674909844	-0.0116913475534218	1	1	AL157838.1	20	53552770	53575863	+	2502	antisense	uncharacterized LOC101927770 [Source:NCBI gene;Acc:101927770]	-
ENSG00000110756	513	433	472	561	468	431	4.69099279546427	4.18821988664407	4.53027336362812	5.01604210878069	4.45074854213539	4.17113846440361	474.507788611011	482.74222676984	-0.025128127069159	0.832921866608676	1	482.74222676984	474.507788611011	0.025128127069159	0.832921866608676	1	HPS5	11	18278668	18322198	-	6433	protein_coding	HPS5, biogenesis of lysosomal organelles complex 2 subunit 2 [Source:HGNC Symbol;Acc:HGNC:17022]	-
ENSG00000248840	0	0	0	0	0	2	0	0	0	0	0	0.227632127499997	5.55111512312578e-17	0.679819624672285	-2.66979938307759	0.544877137742967	0.954568522271136	0.679819624672285	5.55111512312578e-17	2.66979938307759	0.544877137742967	0.954568522271136	AL645949.1	4	3312512	3313058	+	547	transcribed_processed_pseudogene	X antigen family, member 5 (XAGE5) pseudogene	-
ENSG00000248842	0	0	0	0	0	0	0	0	0	0	0	0	NA	NA	NA	NA	NA	NA	NA	NA	NA	NA	AC011396.1	5	146400981	146407359	+	312	lincRNA	novel transcript	-
ENSG00000248843	0	0	0	0	0	0	0	0	0	0	0	0	NA	NA	NA	NA	NA	NA	NA	NA	NA	NA	AL645949.2	4	3323977	3324762	-	786	processed_pseudogene	ribosomal protein L7a (RPL7A) pseudogene	-
ENSG00000248844	0	0	0	0	0	0	0	0	0	0	0	0	NA	NA	NA	NA	NA	NA	NA	NA	NA	NA	AP003555.1	11	70056230	70065371	-	1995	lincRNA	uncharacterized LOC101928443 [Source:NCBI gene;Acc:101928443]	-
ENSG00000248846	0	0	0	0	0	0	0	0	0	0	0	0	NA	NA	NA	NA	NA	NA	NA	NA	NA	NA	LINC02065	5	66206212	66209447	-	562	lincRNA	long intergenic non-protein coding RNA 2065 [Source:HGNC Symbol;Acc:HGNC:52910]	-
ENSG00000248847	0	0	0	0	0	0	0	0	0	0	0	0	NA	NA	NA	NA	NA	NA	NA	NA	NA	NA	AC074087.1	4	62489495	62490218	-	724	processed_pseudogene	coiled-coil domain containing 65 (CCDC65) pseudogene	-
ENSG00000248848	0	0	0	0	0	0	0	0	0	0	0	0	NA	NA	NA	NA	NA	NA	NA	NA	NA	NA	PPBPP2	4	74054038	74055399	-	1362	transcribed_unprocessed_pseudogene	pro-platelet basic protein pseudogene 2 [Source:HGNC Symbol;Acc:HGNC:16981]	-
ENSG00000134278	89	105	123	117	94	89	0.801502318212908	1.000226260673	1.16266579766074	1.03027117550918	0.880404865764845	0.848271192826267	106.409837887227	99.2130318495464	0.0996748540305251	0.610791843288565	0.98413317994656	99.2130318495464	106.409837887227	-0.0996748540305251	0.610791843288565	0.98413317994656	SPIRE1	18	12446512	12658134	-	6532	protein_coding	spire type actin nucleation factor 1 [Source:HGNC Symbol;Acc:HGNC:30622]	-
ENSG00000230813	0	0	0	0	0	0	0	0	0	0	0	0	NA	NA	NA	NA	NA	NA	NA	NA	NA	NA	AL356583.3	1	246527030	246528155	+	417	unprocessed_pseudogene	pseudogene similar to part of tumor necrosis factor receptor superfamily member 13B (TNFRSF13B)	-
ENSG00000230814	0	0	0	0	0	0	0	0	0	0	0	0	NA	NA	NA	NA	NA	NA	NA	NA	NA	NA	USP9YP24	Y	22528281	22536639	+	697	unprocessed_pseudogene	USP9Y pseudogene 24 [Source:HGNC Symbol;Acc:HGNC:38760]	-
ENSG00000230815	0	0	0	0	0	0	0	0	0	0	0	0	NA	NA	NA	NA	NA	NA	NA	NA	NA	NA	AL807757.1	9	94824272	94824773	+	424	sense_intronic	novel transcript	-
ENSG00000064726	1195	992	1223	1443	1205	1008	16.8615293333277	14.8059032341621	18.1130056868862	19.9088557433247	17.6829984299695	15.0528774205371	1141.44844551245	1207.5194702171	-0.0813499775414309	0.492807987355438	0.954568522271136	1207.5194702171	1141.44844551245	0.0813499775414309	0.492807987355438	0.954568522271136	BTBD1	15	83016422	83067354	-	4169	protein_coding	BTB domain containing 1 [Source:HGNC Symbol;Acc:HGNC:1120]	-
ENSG00000230818	0	0	0	0	0	0	0	0	0	0	0	0	NA	NA	NA	NA	NA	NA	NA	NA	NA	NA	MTND2P16	10	19747823	19748621	+	799	processed_pseudogene	MT-ND2 pseudogene 16 [Source:HGNC Symbol;Acc:HGNC:42117]	-
ENSG00000230819	0	0	0	0	0	0	0	0	0	0	0	0	NA	NA	NA	NA	NA	NA	NA	NA	NA	NA	ZNF736P5Y	Y	25018499	25019303	-	805	processed_pseudogene	zinc finger protein 736 pseudogene 5, Y-linked [Source:HGNC Symbol;Acc:HGNC:38597]	-
ENSG00000185379	240	202	260	255	227	180	1.24893560022107	1.11192206956883	1.42015962223833	1.29753743187392	1.22855460727604	0.991359663554924	235.071360865723	218.842806569892	0.102676289110936	0.497234406454911	0.954568522271136	218.842806569892	235.071360865723	-0.102676289110936	0.497234406454911	0.954568522271136	RAD51D	17	35092208	35121522	-	11304	protein_coding	RAD51 paralog D [Source:HGNC Symbol;Acc:HGNC:9823]	-
ENSG00000072506	1457	1350	1195	1190	1150	1261	76.8680097618754	75.3379902785959	66.1742456774389	61.3880669114019	63.0991820499224	70.4094751969912	1339.3891637275	1195.46509864991	0.16422778955652	0.105772660641651	0.827635214069109	1195.46509864991	1339.3891637275	-0.16422778955652	0.105772660641651	0.827635214069109	HSD17B10	X	53431258	53434373	-	1115	protein_coding	hydroxysteroid 17-beta dehydrogenase 10 [Source:HGNC Symbol;Acc:HGNC:4800]	-
ENSG00000283688	0	0	0	0	0	0	0	0	0	0	0	0	NA	NA	NA	NA	NA	NA	NA	NA	NA	NA	MIR6715B	10	112299612	112299688	-	77	miRNA	microRNA 6715b [Source:HGNC Symbol;Acc:HGNC:50249]	-
ENSG00000072501	1898	1786	2334	2389	2141	2076	10.6495228090655	10.6000904701975	13.7457930469401	13.1069306421504	12.4936809612416	12.3279602389082	2017.66546082516	2187.60262897346	-0.116740048289339	0.288340930890423	0.908769827491931	2187.60262897346	2017.66546082516	0.116740048289339	0.288340930890421	0.908769827491925	SMC1A	X	53374149	53422728	-	10484	protein_coding	structural maintenance of chromosomes 1A [Source:HGNC Symbol;Acc:HGNC:11111]	-
ENSG00000134183	0	0	0	0	0	0	0	0	0	0	0	0	NA	NA	NA	NA	NA	NA	NA	NA	NA	NA	GNAT2	1	109603267	109619929	-	1381	protein_coding	G protein subunit alpha transducin 2 [Source:HGNC Symbol;Acc:HGNC:4394]	-
ENSG00000134186	1560	1165	1086	1059	1076	1003	15.7756218260003	12.4618348419561	11.5272768315569	10.4714966980265	11.3165478503896	10.7347703338255	1272.56230984629	1040.77913973869	0.290263402347922	0.0142692655173399	0.677090570927976	1040.77913973869	1272.56230984629	-0.290263402347922	0.0142692655173399	0.677090570927971	PRPF38B	1	108692323	108701803	+	5817	protein_coding	pre-mRNA processing factor 38B [Source:HGNC Symbol;Acc:HGNC:25512]	-
ENSG00000134184	0	0	0	0	0	0	0	0	0	0	0	0	NA	NA	NA	NA	NA	NA	NA	NA	NA	NA	GSTM1	1	109687814	109709039	+	2512	protein_coding	glutathione S-transferase mu 1 [Source:HGNC Symbol;Acc:HGNC:4632]	-
ENSG00000262712	27	22	11	12	8	18	0.81491606095492	0.702370028897614	0.34847915709753	0.354145127332938	0.251118613284542	0.574978431853507	20.0434983774653	12.6260666412791	0.662216190871968	0.133020843826883	0.841372465946137	12.6260666412791	20.0434983774653	-0.662216190871968	0.133020843826883	0.841372465946137	AC012676.1	16	4335870	4337818	-	1949	sense_intronic	novel transcript	-
ENSG00000262714	2	0	2	1	0	1	0.0549251790573413	0	0.0576509529906703	0.0268529743686546	0	0.0290650732358773	1.32950827406844	0.65938752787232	0.890887091602964	0.754550135803081	1	0.65938752787232	1.32950827406844	-0.890887091602964	0.754550135803081	1	AC007342.5	16	53386944	53389085	+	2142	lincRNA	novel transcript	-
ENSG00000248211	1	0	0	0	0	3	0.127880145153071	0	0	0	0	0.406026436116842	0.327312483401872	1.01905052763134	-1.30813795336062	0.684632160186118	1	1.01905052763134	0.327312483401872	1.30813795336062	0.684632160186118	1	TRPC7-AS1	5	136214048	136222159	+	460	antisense	TRPC7 antisense RNA 1 [Source:HGNC Symbol;Acc:HGNC:40936]	-
ENSG00000248210	0	0	0	0	0	0	0	0	0	0	0	0	NA	NA	NA	NA	NA	NA	NA	NA	NA	NA	LINC02355	4	149154295	149278123	+	2520	lincRNA	long intergenic non-protein coding RNA 2355 [Source:HGNC Symbol;Acc:HGNC:53277]	-
ENSG00000248213	0	0	0	0	0	0	0	0	0	0	0	0	NA	NA	NA	NA	NA	NA	NA	NA	NA	NA	CICP16	4	118635970	118638782	-	2813	processed_pseudogene	capicua transcriptional repressor pseudogene 16 [Source:HGNC Symbol;Acc:HGNC:38550]	-
ENSG00000037042	317	323	282	324	302	273	6.72708613500028	7.25044105309308	6.28133337811985	6.72300831011588	6.66521976650679	6.13140931307757	308.878497184716	297.707930565732	0.0527709433794843	0.663112348949088	1	297.707930565732	308.878497184716	-0.0527709433794843	0.663112348949088	1	TUBG2	17	42659305	42667006	+	2772	protein_coding	tubulin gamma 2 [Source:HGNC Symbol;Acc:HGNC:12419]	-
ENSG00000260622	0	0	0	0	0	0	0	0	0	0	0	0	NA	NA	NA	NA	NA	NA	NA	NA	NA	NA	AC073476.2	2	231810348	231810844	-	497	processed_pseudogene	guanidinoacetate N-methyltransferase (GAMT) pseudogene	-
ENSG00000260620	0	0	0	0	1	0	0	0	0	0	0.119723624582087	0	NA	NA	NA	NA	NA	NA	NA	NA	NA	NA	AC027688.2	16	51054728	51056399	-	511	lincRNA	novel transcript	-
ENSG00000260621	0	0	0	0	0	0	0	0	0	0	0	0	NA	NA	NA	NA	NA	NA	NA	NA	NA	NA	AC092140.1	16	56409320	56411683	+	549	antisense	novel transcript, antisense to AMFR	-
ENSG00000260626	0	0	0	0	0	0	0	0	0	0	0	0	NA	NA	NA	NA	NA	NA	NA	NA	NA	NA	AC136944.1	16	33533816	33534976	-	560	lincRNA	novel transcript	-
ENSG00000078814	51	76	76	49	59	74	0.378271114019801	0.596266996941978	0.591672799095776	0.355369371300624	0.455118844726433	0.580891013550932	68.2164135951388	60.593171359908	0.170834193597475	0.503958814335801	0.954568522271136	60.593171359908	68.2164135951388	-0.170834193597475	0.503958814335801	0.954568522271136	MYH7B	20	34975403	35002437	+	7931	protein_coding	myosin heavy chain 7B [Source:HGNC Symbol;Acc:HGNC:15906]	-
ENSG00000078487	50	66	52	53	42	33	0.886450674659622	1.23772078329245	0.967660299564921	0.918779616689535	0.774414837486664	0.619196433620019	56.3736895879278	42.2832716612692	0.411788350687173	0.085749677070185	0.799906861789609	42.2832716612692	56.3736895879278	-0.411788350687173	0.085749677070185	0.799906861789609	ZCWPW1	7	100400826	100428992	-	3318	protein_coding	zinc finger CW-type and PWWP domain containing 1 [Source:HGNC Symbol;Acc:HGNC:23486]	-
ENSG00000260625	1	2	0	0	1	1	0.0898089569013932	0.18999572329236	0	0	0.0934027055899946	0.0950494456049606	1.00505741164683	0.678453666391703	0.512094589056449	1	1	0.678453666391703	1.00505741164683	-0.512094589056449	1	1	AC026471.2	16	31508471	31509256	+	655	antisense	novel transcript, antisense to C16orf58	-
ENSG00000259837	0	0	0	0	0	0	0	0	0	0	0	0	NA	NA	NA	NA	NA	NA	NA	NA	NA	NA	LINC01904	18	926083	927993	-	861	lincRNA	long intergenic non-protein coding RNA 1904 [Source:HGNC Symbol;Acc:HGNC:52723]	-
ENSG00000260628	0	0	0	0	0	0	0	0	0	0	0	0	NA	NA	NA	NA	NA	NA	NA	NA	NA	NA	AC142381.3	16	31975803	32003728	+	2227	transcribed_unprocessed_pseudogene	Rho GTPase activating protein 23 (ARHGAP23) pseudogene	-
ENSG00000260629	0	0	0	0	0	0	0	0	0	0	0	0	NA	NA	NA	NA	NA	NA	NA	NA	NA	NA	BGLT3	11	5244554	5245546	-	993	lincRNA	beta globin locus transcript 3 [Source:HGNC Symbol;Acc:HGNC:49033]	-
ENSG00000042753	1462	1325	1164	1294	1225	1158	50.4706309966802	48.3839607841422	42.177356009449	43.6793884978694	43.9812182498662	42.3087171343348	1321.95062357718	1218.39812398274	0.117746891085639	0.232747096976874	0.908610941070955	1218.39812398274	1321.95062357718	-0.117746891085639	0.232747096976871	0.90861094107096	AP2S1	19	46838136	46850992	-	1704	protein_coding	adaptor related protein complex 2 subunit sigma 1 [Source:HGNC Symbol;Acc:HGNC:565]	-
ENSG00000196096	0	1	0	0	0	0	0	0.0360298780418343	0	0	0	0	NA	NA	NA	NA	NA	NA	NA	NA	NA	NA	AC079610.1	2	213276552	213284205	-	1727	lincRNA	uncharacterized LOC100130451 [Source:NCBI gene;Acc:100130451]	-
ENSG00000283685	0	0	0	0	0	0	0	0	0	0	0	0	NA	NA	NA	NA	NA	NA	NA	NA	NA	NA	MIR522	19	53751211	53751297	+	87	miRNA	microRNA 522 [Source:HGNC Symbol;Acc:HGNC:32127]	-
ENSG00000284719	0	0	0	0	1	0	0	0	0	0	0.03507957119349	0	NA	NA	NA	NA	NA	NA	NA	NA	NA	NA	AL033527.5	1	39799422	39809450	+	1744	lincRNA	novel transcript	-
ENSG00000283684	0	0	0	0	0	0	0	0	0	0	0	0	NA	NA	NA	NA	NA	NA	NA	NA	NA	NA	AC013268.5	2	109937438	109985124	+	1959	processed_transcript	novel transcript	-
ENSG00000105855	0	1	0	2	0	0	0	0.00410554231843809	0	0.00759027066477409	0	0	0.340577337023995	0.644564421174649	-0.75343611446077	1	1	0.644564421174649	0.340577337023995	0.75343611446077	1	1	ITGB8	7	20330702	20415754	+	15156	protein_coding	integrin subunit beta 8 [Source:HGNC Symbol;Acc:HGNC:6163]	-
ENSG00000105854	2872	2751	3062	3228	2872	2674	43.9617531523874	44.5425766041009	49.196109950432	48.3142236542389	45.7209038895848	43.3193475133282	2910.42399924419	2903.93068126102	0.00311027732708249	0.973573836709757	1	2903.93068126102	2910.42399924419	-0.00311027732708249	0.973573836709759	1	PON2	7	95404863	95435329	-	3843	protein_coding	paraoxonase 2 [Source:HGNC Symbol;Acc:HGNC:9205]	-
ENSG00000111481	3041	2760	2542	2889	2607	2645	45.8565546908035	44.0238744639743	40.2342173288762	42.59743563218	40.8851727825919	42.2124553382348	2791.96813861447	2697.53298245612	0.0496737611061384	0.581569657585386	0.96928276264231	2697.53298245612	2791.96813861447	-0.0496737611061384	0.581569657585384	0.969282762642306	COPZ1	12	54301202	54351849	+	3901	protein_coding	coatomer protein complex subunit zeta 1 [Source:HGNC Symbol;Acc:HGNC:2243]	-
ENSG00000105856	212	199	229	311	291	237	1.96360758232207	1.94969237541668	2.22632893710263	2.81663220144413	2.8031841755599	2.32325628853504	214.438192839156	277.596428306947	-0.372786839798999	0.00579477243728452	0.573777637872595	277.596428306947	214.438192839156	0.372786839798999	0.00579477243728452	0.573777637872595	HBP1	7	107168961	107202529	+	6351	protein_coding	HMG-box transcription factor 1 [Source:HGNC Symbol;Acc:HGNC:23200]	HMG
ENSG00000105851	0	0	0	0	0	0	0	0	0	0	0	0	NA	NA	NA	NA	NA	NA	NA	NA	NA	NA	PIK3CG	7	106865278	106907145	+	5930	protein_coding	phosphatidylinositol-4,5-bisphosphate 3-kinase catalytic subunit gamma [Source:HGNC Symbol;Acc:HGNC:8978]	-
ENSG00000079689	2	12	3	11	7	5	0.0793857851152666	0.503834812779334	0.124988199702445	0.426929677512982	0.288968559467021	0.210045164882757	5.73551320721237	7.58245023392696	-0.395187991084456	0.590781903386761	0.974514074278162	7.58245023392696	5.73551320721237	0.395187991084456	0.590781903386761	0.974514074278162	SCGN	6	25652201	25701783	+	1482	protein_coding	secretagogin, EF-hand calcium binding protein [Source:HGNC Symbol;Acc:HGNC:16941]	-
ENSG00000105852	461	405	380	397	392	393	6.71244148048519	6.23776181885899	5.80762001191658	5.65224535291343	5.93615809091263	6.05622600009924	416.886875969161	392.131084157316	0.0888150447415458	0.436219016251827	0.954568522271136	392.131084157316	416.886875969161	-0.0888150447415458	0.436219016251827	0.954568522271136	PON3	7	95359944	95396368	-	4040	protein_coding	paraoxonase 3 [Source:HGNC Symbol;Acc:HGNC:9206]	-
ENSG00000142252	252	229	246	215	242	268	7.74092241574097	7.44083773243798	7.9316271439373	6.45775471853602	7.73120776139428	8.71278312349597	243.453559214972	241.145709598099	0.0146026420537894	0.932071875970273	1	241.145709598099	243.453559214972	-0.0146026420537894	0.932071875970273	1	GEMIN7	19	45079195	45091524	+	1915	protein_coding	gem nuclear organelle associated protein 7 [Source:HGNC Symbol;Acc:HGNC:20045]	-
ENSG00000012174	361	336	441	468	462	317	2.37882568658216	2.3420106856829	3.05020491295804	3.01545034991643	3.1661916364499	2.21077535994018	381.472054107303	412.266157327041	-0.112185770426992	0.472912310139502	0.954568522271136	412.266157327041	381.472054107303	0.112185770426992	0.472912310139502	0.954568522271136	MBTPS2	X	21839636	21885424	+	8927	protein_coding	membrane bound transcription factor peptidase, site 2 [Source:HGNC Symbol;Acc:HGNC:15455]	-
ENSG00000131002	1283	1171	882	934	961	868	6.63376145437631	6.40448579343659	4.7867063826978	4.72205435573637	5.16768920164807	4.74988237709803	1115.64030839076	916.285102216101	0.284094091583565	0.0207307267445804	0.702518850883662	916.285102216101	1115.64030839076	-0.284094091583565	0.0207307267445802	0.702518850883662	TXLNGY	Y	19567313	19606274	+	11377	transcribed_unprocessed_pseudogene	taxilin gamma pseudogene, Y-linked [Source:HGNC Symbol;Acc:HGNC:18473]	-
ENSG00000012171	9527	8906	9250	9486	9391	9835	97.1609753331692	96.0754812868715	99.0176107039394	94.595337800344	99.6064232607739	106.154889021972	9271.68450851101	9531.19437429575	-0.0397930947021808	0.641585447375484	0.996713153257429	9531.19437429575	9271.68450851101	0.0397930947021808	0.641585447375484	0.996713153257432	SEMA3B	3	50267558	50277546	+	5768	protein_coding	semaphorin 3B [Source:HGNC Symbol;Acc:HGNC:10724]	-
ENSG00000220447	0	0	0	0	0	0	0	0	0	0	0	0	NA	NA	NA	NA	NA	NA	NA	NA	NA	NA	AL139098.1	6	121381472	121381860	+	389	processed_pseudogene	ribosomal protein S15a (RPS15A) pseudogene	-
ENSG00000131007	0	0	0	0	0	0	0	0	0	0	0	0	NA	NA	NA	NA	NA	NA	NA	NA	NA	NA	TTTY9B	Y	18581206	18590521	-	1643	antisense	testis-specific transcript, Y-linked 9B [Source:HGNC Symbol;Acc:HGNC:32425]	-
ENSG00000135587	141	146	139	165	175	138	4.11832483347973	4.51074752195838	4.2613901294777	4.71233700651121	5.31593104679897	4.26589840527924	142.768310144235	158.390118063678	-0.150042749705653	0.321075261249253	0.908769827491931	158.390118063678	142.768310144235	0.150042749705653	0.321075261249253	0.908769827491925	SMPD2	6	109440763	109443919	+	2014	protein_coding	sphingomyelin phosphodiesterase 2 [Source:HGNC Symbol;Acc:HGNC:11121]	-
ENSG00000283210	0	0	0	0	0	0	0	0	0	0	0	0	NA	NA	NA	NA	NA	NA	NA	NA	NA	NA	MIR1322	8	10825373	10825443	-	71	miRNA	microRNA 1322 [Source:HGNC Symbol;Acc:HGNC:35374]	-
ENSG00000084710	24	19	34	46	36	26	0.133301558161637	0.111627644999217	0.198215636125226	0.249823177272427	0.207953526372587	0.152836564880793	25.7995908818659	35.6559235850036	-0.465882809287602	0.123032526269814	0.827635214069109	35.6559235850036	25.7995908818659	0.465882809287602	0.123032526269814	0.827635214069109	EFR3B	2	25042130	25159137	+	10591	protein_coding	EFR3 homolog B [Source:HGNC Symbol;Acc:HGNC:29155]	-
ENSG00000260505	0	0	0	0	0	0	0	0	0	0	0	0	NA	NA	NA	NA	NA	NA	NA	NA	NA	NA	AC096644.4	1	220401122	220404033	+	2912	lincRNA	novel transcript	-
ENSG00000196099	0	0	0	0	0	0	0	0	0	0	0	0	NA	NA	NA	NA	NA	NA	NA	NA	NA	NA	OR6M1	11	123805335	123806387	-	1053	protein_coding	olfactory receptor family 6 subfamily M member 1 [Source:HGNC Symbol;Acc:HGNC:14711]	-
ENSG00000214110	20	18	19	24	24	18	1.17885504549925	1.12226932746339	1.17549022285285	1.3832241546531	1.47123299787046	1.12287872112473	19.0871864911185	21.8521043332049	-0.194632583739006	0.540617388401453	0.954568522271136	21.8521043332049	19.0871864911185	0.194632583739006	0.540617388401453	0.954568522271136	LDHAP4	9	14921337	14922334	-	998	processed_pseudogene	lactate dehydrogenase A pseudogene 4 [Source:HGNC Symbol;Acc:HGNC:6539]	-
ENSG00000257023	6	0	0	0	1	0	0.409453829028394	0	0	0	0.070973053551562	0	1.97038203876078	0.336707339373845	2.19660885028956	0.239842370527104	0.908769827491931	0.336707339373845	1.97038203876078	-2.19660885028956	0.239842370527104	0.908769827491925	AC087241.3	12	22609228	22625015	-	862	antisense	novel transcript, antisense to ETNK1	-
ENSG00000071082	21860	21398	13847	15932	16377	15454	222.053460127995	229.918939646995	147.637978074978	158.244489851129	173.01411702435	166.141539752769	19102.0615054948	15846.9678549703	0.269523314816082	0.0517422414255076	0.766395737783594	15846.9678549703	19102.0615054948	-0.269523314816082	0.0517422414255076	0.766395737783586	RPL31	2	101001715	101024032	+	5791	protein_coding	ribosomal protein L31 [Source:HGNC Symbol;Acc:HGNC:10334]	-
ENSG00000124490	0	0	0	0	0	0	0	0	0	0	0	0	NA	NA	NA	NA	NA	NA	NA	NA	NA	NA	CRISP2	6	49692358	49713590	-	1518	protein_coding	cysteine rich secretory protein 2 [Source:HGNC Symbol;Acc:HGNC:12024]	-
ENSG00000139780	0	0	0	0	0	0	0	0	0	0	0	0	NA	NA	NA	NA	NA	NA	NA	NA	NA	NA	METTL21C	13	102685744	102694504	-	1088	protein_coding	methyltransferase like 21C [Source:HGNC Symbol;Acc:HGNC:33717]	-
ENSG00000180660	0	0	0	0	0	0	0	0	0	0	0	0	NA	NA	NA	NA	NA	NA	NA	NA	NA	NA	MAB21L1	13	35474182	35477209	-	3028	protein_coding	mab-21 like 1 [Source:HGNC Symbol;Acc:HGNC:6757]	-
ENSG00000135638	108	93	108	86	105	86	1.15175591211105	1.04909259285298	1.20891414621553	0.896780296301413	1.16457053606814	0.970655415324045	103.457578976815	91.9622371571636	0.170571293061633	0.343964015858403	0.918047282681548	91.9622371571636	103.457578976815	-0.170571293061633	0.343964015858403	0.918047282681548	EMX1	2	72916260	72936071	+	5516	protein_coding	empty spiracles homeobox 1 [Source:HGNC Symbol;Acc:HGNC:3340]	Homeobox
ENSG00000180662	0	0	0	0	0	0	0	0	0	0	0	0	NA	NA	NA	NA	NA	NA	NA	NA	NA	NA	RPL21P8	14	65467807	65468341	-	535	processed_pseudogene	ribosomal protein L21 pseudogene 8 [Source:HGNC Symbol;Acc:HGNC:19779]	-
ENSG00000180667	274	265	284	267	287	264	2.47170886291873	2.52863883380396	2.68905757789514	2.35509768180873	2.69257899253721	2.52046467321113	275.764910751181	271.462842451705	0.0229477674161998	0.862033891203435	1	271.462842451705	275.764910751181	-0.0229477674161998	0.862033891203435	1	YOD1	1	207043849	207052980	-	6521	protein_coding	YOD1 deubiquitinase [Source:HGNC Symbol;Acc:HGNC:25035]	-
ENSG00000188419	257	231	282	320	326	250	1.74875543782487	1.6626548821718	2.0140955609194	2.12910384629851	2.30703062170405	1.80038712756649	257.94927741138	296.654782358097	-0.201868534596494	0.147603682709002	0.86394952267064	296.654782358097	257.94927741138	0.201868534596494	0.147603682709002	0.863949522670634	CHM	X	85861180	86047562	-	8645	protein_coding	CHM, Rab escort protein 1 [Source:HGNC Symbol;Acc:HGNC:1940]	-
ENSG00000135632	1119	1099	1207	1339	1190	1212	19.4748597384887	20.2318744723948	22.0488798752013	22.7864012425338	21.5392718556572	22.3242464165544	1147.9766436335	1239.34566427124	-0.110638213270438	0.239718032878517	0.908769827491931	1239.34566427124	1147.9766436335	0.110638213270438	0.23971803287852	0.908769827491925	SMYD5	2	73214222	73227237	+	3380	protein_coding	SMYD family member 5 [Source:HGNC Symbol;Acc:HGNC:16258]	-
ENSG00000135631	557	524	729	697	683	644	4.64231379868515	4.61960414766249	6.37737325106868	5.68019163432526	5.92024672517256	5.68061166691477	606.965485320184	671.002652861851	-0.144771739929327	0.259529039291092	0.908769827491931	671.002652861851	606.965485320184	0.144771739929327	0.259529039291094	0.908769827491925	RAB11FIP5	2	73073382	73156721	-	7058	protein_coding	RAB11 family interacting protein 5 [Source:HGNC Symbol;Acc:HGNC:24845]	-
ENSG00000135636	4	5	0	4	8	2	0.0280586056620141	0.0370996895887478	0	0.0274357601228991	0.0583627685775783	0.0148479339068088	3.00598140562679	4.64022793510112	-0.604320175518212	0.557870127857727	0.961546772623454	4.64022793510112	3.00598140562679	0.604320175518212	0.557870127857727	0.96154677262346	DYSF	2	71453722	71686768	+	8386	protein_coding	dysferlin [Source:HGNC Symbol;Acc:HGNC:3097]	-
ENSG00000135637	161	170	197	180	164	170	1.93400113335438	2.1601004480911	2.48388842528947	2.11423990148631	2.04887045833719	2.16127338536091	177.097815665114	170.377116840212	0.0553195224396715	0.715754820823963	1	170.377116840212	177.097815665114	-0.0553195224396715	0.715754820823963	1	CCDC142	2	74471986	74483408	-	4897	protein_coding	coiled-coil domain containing 142 [Source:HGNC Symbol;Acc:HGNC:25889]	-
ENSG00000147155	1334	1211	1165	1166	1203	1199	32.5746667794646	31.2796923399992	29.8596757205289	27.8402809879076	30.5512922001744	30.9865532829505	1241.78346770322	1184.48859370311	0.0684343610508224	0.472254827970344	0.954568522271136	1184.48859370311	1241.78346770322	-0.0684343610508224	0.472254827970344	0.954568522271136	EBP	X	48521158	48528716	+	2409	protein_coding	EBP, cholestenol delta-isomerase [Source:HGNC Symbol;Acc:HGNC:3133]	-
ENSG00000270584	0	0	0	0	0	0	0	0	0	0	0	0	NA	NA	NA	NA	NA	NA	NA	NA	NA	NA	AC093813.1	7	156263547	156263802	+	256	processed_pseudogene	ribosomal protein S24, pseudogene	-
ENSG00000263445	0	0	0	0	0	0	0	0	0	0	0	0	NA	NA	NA	NA	NA	NA	NA	NA	NA	NA	MIR4450	4	76573568	76573632	+	65	miRNA	microRNA 4450 [Source:HGNC Symbol;Acc:HGNC:41725]	-
ENSG00000250033	1	2	3	2	0	3	0.00954794136835133	0.0201991882415997	0.030065332244607	0.0186719919161364	0	0.0303152346394656	2.01921792051238	1.65606230475904	0.264122617877095	1	1	1.65606230475904	2.01921792051238	-0.264122617877095	1	1	SLC7A11-AS1	4	138057464	138178177	+	6161	processed_transcript	SLC7A11 antisense RNA 1 [Source:HGNC Symbol;Acc:HGNC:44064]	-
ENSG00000263443	0	0	4	3	0	0	0	0	0.492967430363336	0.344425575435078	0	0	1.3511868933419	0.96809205039613	0.419856510687026	1	1	0.96809205039613	1.3511868933419	-0.419856510687026	1	1	AC100872.1	8	122700269	122703423	-	501	lincRNA	novel transcript	-
ENSG00000114503	1316	1283	1181	1240	1352	1228	15.1375683750221	15.6106527184771	14.2588708527967	13.946743871939	16.1739733989589	14.9495641528928	1265.99886983751	1268.00650890633	-0.00211579582055283	0.984618387008171	1	1268.00650890633	1265.99886983751	0.00211579582055283	0.984618387008165	1	NCBP2	3	196935402	196942597	-	5114	protein_coding	nuclear cap binding protein subunit 2 [Source:HGNC Symbol;Acc:HGNC:7659]	-
ENSG00000250034	0	0	0	0	0	0	0	0	0	0	0	0	NA	NA	NA	NA	NA	NA	NA	NA	NA	NA	AC131956.1	4	137807706	137816402	+	258	lincRNA	novel transcript	-
ENSG00000259767	0	0	0	0	0	2	0	0	0	0	0	0.274261616172904	5.55111512312578e-17	0.679819624672285	-2.66979938307759	0.544877137742967	0.954568522271136	0.679819624672285	5.55111512312578e-17	2.66979938307759	0.544877137742967	0.954568522271136	AC022558.1	15	83022236	83024336	-	454	sense_intronic	novel transcript, sense intronic to BTBD1	-
ENSG00000224296	0	0	0	0	0	0	0	0	0	0	0	0	NA	NA	NA	NA	NA	NA	NA	NA	NA	NA	MRPL49P1	5	64674853	64675387	+	535	processed_pseudogene	mitochondrial ribosomal protein L49 pseudogene 1 [Source:HGNC Symbol;Acc:HGNC:29717]	-
ENSG00000115677	12492	12378	16244	16497	15772	15333	60.3218055898862	63.2247342886185	82.3323188382416	77.8929663354183	79.2079785363925	78.3609023885129	13792.4564343945	15780.3429802013	-0.194255872363075	0.083641021515586	0.793295390354375	15780.3429802013	13792.4564343945	0.194255872363075	0.083641021515586	0.793295390354375	HDLBP	2	241227264	241317061	-	12182	protein_coding	high density lipoprotein binding protein [Source:HGNC Symbol;Acc:HGNC:4857]	-
ENSG00000259763	0	0	0	0	0	0	0	0	0	0	0	0	NA	NA	NA	NA	NA	NA	NA	NA	NA	NA	LINC02157	15	96235785	96237010	+	902	lincRNA	long intergenic non-protein coding RNA 2157 [Source:HGNC Symbol;Acc:HGNC:53018]	-
ENSG00000259762	0	0	3	3	1	0	0	0	0.374964599107335	0.349306099783349	0.123843668343009	0	1.01359426173239	1.30175651116426	-0.335281799447395	1	1	1.30175651116426	1.01359426173239	0.335281799447395	1	1	AC021739.5	15	85750336	85752901	-	494	antisense	novel transcript, antisense to AKAP13	-
ENSG00000259761	0	0	0	0	0	0	0	0	0	0	0	0	NA	NA	NA	NA	NA	NA	NA	NA	NA	NA	AC078905.1	15	87042054	87047161	+	509	lincRNA	novel transcript	-
ENSG00000259760	0	1	0	0	0	0	0	0.314260602920443	0	0	0	0	NA	NA	NA	NA	NA	NA	NA	NA	NA	NA	AC015660.2	15	99396613	99401315	-	198	antisense	novel transcript, antisense to LRRC28	-
ENSG00000259769	0	0	0	0	0	0	0	0	0	0	0	0	NA	NA	NA	NA	NA	NA	NA	NA	NA	NA	AC127381.1	15	20046296	20047994	-	1699	processed_pseudogene	ADAM metallopeptidase domain 22 (ADAM22) pseudogene	-
ENSG00000259768	86	82	82	106	82	77	1.04480349902013	1.05376603655851	1.04564683881591	1.25919486500449	1.0360717301195	0.990049316209456	83.735750617146	87.5955612295281	-0.0662564755885081	0.724088272177076	1	87.5955612295281	83.735750617146	0.0662564755885081	0.724088272177076	1	AC004943.2	16	72665170	72791624	+	4842	antisense	novel transcript, antisense to ZFHX3	-
ENSG00000261971	5	12	8	19	11	7	0.0406024756836089	0.103076089527743	0.0681879300419744	0.150864487970114	0.0928998472909872	0.0601603683184352	8.41073260696172	12.1779386942747	-0.530464063840635	0.335427800032337	0.909129188049816	12.1779386942747	8.41073260696172	0.530464063840635	0.335427800032337	0.909129188049816	MMP25-AS1	16	3037403	3059370	-	7244	antisense	MMP25 antisense RNA 1 [Source:HGNC Symbol;Acc:HGNC:51372]	-
ENSG00000261970	4	0	0	0	0	0	0.641142962075341	0	0	0	0	0	1.31323670220256	5.55111512312578e-17	3.5309045407154	0.194876888757225	0.86394952267064	5.55111512312578e-17	1.31323670220256	-3.5309045407154	0.194876888757225	0.863949522670634	AL391840.1	6	79552794	79553160	+	367	processed_pseudogene	solute carrier family 19, member 3 (SLC19A3) pseudogene	-
ENSG00000261976	0	0	0	0	0	0	0	0	0	0	0	0	NA	NA	NA	NA	NA	NA	NA	NA	NA	NA	AC091062.1	17	50840057	50841626	-	457	antisense	novel transcript, antisense to WFIKKN2	-
ENSG00000261978	6	8	8	5	6	6	0.844376078044199	1.19088228475115	1.18170661536857	0.688027166239929	0.878164193704973	0.893646701501184	7.38352088386959	5.64649225110986	0.379795901531164	0.578640440485215	0.967805956245899	5.64649225110986	7.38352088386959	-0.379795901531164	0.578640440485215	0.967805956245899	AC116025.1	17	80023894	80026107	+	418	antisense	novel transcript, antisense to TBC1D16	-
ENSG00000258627	0	0	0	0	0	0	0	0	0	0	0	0	NA	NA	NA	NA	NA	NA	NA	NA	NA	NA	AC103996.1	15	93825058	93825159	-	102	transcribed_processed_pseudogene	ribosomal protein L39 (RPL39)	-
ENSG00000112531	1307	1118	1410	1457	1370	1130	4.42676766863941	4.00541133722253	5.01262555393488	4.82526984047028	4.82582438168941	4.05060151799353	1284.25654049993	1309.23495036885	-0.027901464403871	0.804548529819453	1	1309.23495036885	1284.25654049993	0.027901464403871	0.804548529819453	1	QKI	6	163414000	163578596	+	17368	protein_coding	QKI, KH domain containing RNA binding [Source:HGNC Symbol;Acc:HGNC:21100]	-
ENSG00000272243	0	0	0	0	0	0	0	0	0	0	0	0	NA	NA	NA	NA	NA	NA	NA	NA	NA	NA	AL356277.3	6	74530248	74734279	-	1264	lincRNA	novel transcript	-
ENSG00000258620	0	2	0	0	0	0	0	0.205358413789597	0	0	0	0	0.679863753223697	5.55111512312578e-17	2.67799871533344	0.544877137742967	0.954568522271136	5.55111512312578e-17	0.679863753223697	-2.67799871533344	0.544877137742967	0.954568522271136	AL135838.1	14	100406599	100407613	+	606	sense_intronic	novel transcript, intronic to WDR25	-
ENSG00000258623	1	1	3	0	0	1	0.127602747875081	0.134975269800971	0.401805882774455	0	0	0.13504856154284	1.67958884612364	0.340577323961916	1.97571545343908	0.329152998089993	0.908769827491931	0.340577323961916	1.67958884612364	-1.97571545343908	0.329152998089993	0.908769827491925	AL121820.1	14	68683411	68685565	-	461	antisense	novel transcript, antisense to RAD51L1	-
ENSG00000263196	0	0	0	0	0	0	0	0	0	0	0	0	NA	NA	NA	NA	NA	NA	NA	NA	NA	NA	MTND3P13	16	10723424	10723766	-	343	unprocessed_pseudogene	MT-ND3 pseudogene 13 [Source:HGNC Symbol;Acc:HGNC:52073]	-
ENSG00000263199	0	0	0	0	0	0	0	0	0	0	0	0	NA	NA	NA	NA	NA	NA	NA	NA	NA	NA	AC005951.1	17	54702936	54703430	+	495	processed_pseudogene	myosin, light chain 12-like, regulatory pseudogene	-
ENSG00000219747	4	3	0	2	0	0	0.58098633847321	0.460915550949983	0	0.28404479554399	0	0	2.33032266949	0.644564421174649	1.65878897227207	0.333141654963929	0.908769827491931	0.644564421174649	2.33032266949	-1.65878897227207	0.333141654963929	0.908769827491925	AL133260.1	6	151099529	151099933	+	405	processed_pseudogene	60S ribosomal protein L32 (RPL32) pseudogene	-
ENSG00000162591	549	599	610	717	581	698	4.58798861442769	5.2950612342052	5.3507521094381	5.85895354127303	5.0497040241228	6.17355533969767	589.686036976931	661.486176419317	-0.165989726503899	0.144718175914451	0.86394952267064	661.486176419317	589.686036976931	0.165989726503899	0.144718175914452	0.863949522670634	MEGF6	1	3489920	3611495	-	7039	protein_coding	multiple EGF like domains 6 [Source:HGNC Symbol;Acc:HGNC:3232]	-
ENSG00000227258	0	0	0	0	0	0	0	0	0	0	0	0	NA	NA	NA	NA	NA	NA	NA	NA	NA	NA	SMIM2-AS1	13	44110451	44240517	+	3009	antisense	SMIM2 antisense RNA 1 [Source:HGNC Symbol;Acc:HGNC:42674]	-
ENSG00000227259	0	0	0	0	0	0	0	0	0	0	0	0	NA	NA	NA	NA	NA	NA	NA	NA	NA	NA	HMGN2P22	2	100591150	100591324	-	175	processed_pseudogene	high mobility group nucleosomal binding domain 2 pseudogene 22 [Source:HGNC Symbol;Acc:HGNC:39387]	-
ENSG00000227256	1	2	3	3	4	4	0.0764952753841515	0.161829907355651	0.240874527905102	0.224391694789303	0.318225082764351	0.323835562399216	2.01921792051238	3.65651022255292	-0.821123248530523	0.408664279409748	0.954568522271136	3.65651022255292	2.01921792051238	0.821123248530523	0.408664279409748	0.954568522271136	MIS18A-AS1	21	32277863	32280988	+	769	antisense	MIS18A antisense RNA 1 [Source:HGNC Symbol;Acc:HGNC:40106]	-
ENSG00000227257	0	0	0	0	0	0	0	0	0	0	0	0	NA	NA	NA	NA	NA	NA	NA	NA	NA	NA	AL158827.1	9	96918928	96919318	+	391	processed_pseudogene	proline-rich nuclear receptor coactivator 2 (PNRC2) pseudogene	-
ENSG00000227254	0	0	0	0	0	0	0	0	0	0	0	0	NA	NA	NA	NA	NA	NA	NA	NA	NA	NA	VDAC1P12	13	34082429	34083310	-	882	processed_pseudogene	voltage dependent anion channel 1 pseudogene 12 [Source:HGNC Symbol;Acc:HGNC:39680]	-
ENSG00000227255	0	0	0	0	0	0	0	0	0	0	0	0	NA	NA	NA	NA	NA	NA	NA	NA	NA	NA	CDRT15P2	17	15764703	15765664	+	416	unprocessed_pseudogene	CMT1A duplicated region transcript 15 pseudogene 2 [Source:HGNC Symbol;Acc:HGNC:34074]	-
ENSG00000227252	27	27	25	17	29	17	0.678458523195702	0.717657916793118	0.659378157336692	0.417695091268769	0.757874580385283	0.452104048189336	26.46430670569	20.931475251393	0.337821625380738	0.320790009806609	0.908769827491931	20.931475251393	26.46430670569	-0.337821625380738	0.320790009806609	0.908769827491925	AC105760.2	2	237059434	237085817	-	2341	antisense	novel transcript, antisense to COPS8	-
ENSG00000227253	2	0	0	1	1	1	0.106086324202728	0	0	0.0518657088346781	0.0551657097939103	0.0561383109749767	0.655961633685643	0.994600282077735	-0.507444359062312	1	1	0.994600282077735	0.655961633685643	0.507444359062312	1	1	AL158834.2	10	32266289	32269474	+	1109	antisense	novel transcript	-
ENSG00000227251	0	0	0	0	0	0	0	0	0	0	0	0	NA	NA	NA	NA	NA	NA	NA	NA	NA	NA	TRIM60P9Y	Y	23058030	23059186	+	816	processed_pseudogene	tripartite motif containing 60 pseudogene 9, Y-linked [Source:HGNC Symbol;Acc:HGNC:38459]	-
ENSG00000105143	0	0	0	0	0	0	0	0	0	0	0	0	NA	NA	NA	NA	NA	NA	NA	NA	NA	NA	SLC1A6	19	14950034	15022990	-	7646	protein_coding	solute carrier family 1 member 6 [Source:HGNC Symbol;Acc:HGNC:10944]	-
ENSG00000105141	0	0	0	0	0	0	0	0	0	0	0	0	NA	NA	NA	NA	NA	NA	NA	NA	NA	NA	CASP14	19	15049384	15058293	+	3497	protein_coding	caspase 14 [Source:HGNC Symbol;Acc:HGNC:1502]	-
ENSG00000105146	6	4	6	3	1	0	0.181185421264104	0.127769197901946	0.190177117001051	0.0885817316699046	0.0314059405346234	0	5.3530273174689	1.30175651116426	1.92401231008337	0.035971633796954	0.745162996720011	1.30175651116426	5.3530273174689	-1.92401231008337	0.035971633796954	0.745162996720011	AURKC	19	57230802	57235548	+	1948	protein_coding	aurora kinase C [Source:HGNC Symbol;Acc:HGNC:11391]	-
ENSG00000267630	0	0	0	0	0	0	0	0	0	0	0	0	NA	NA	NA	NA	NA	NA	NA	NA	NA	NA	AC005758.1	19	27918943	27929370	+	625	transcribed_unprocessed_pseudogene	ATPase, aminophospholipid transporter, class I, type 8 pseudogene	-
ENSG00000267631	0	0	0	0	0	0	0	0	0	0	0	0	NA	NA	NA	NA	NA	NA	NA	NA	NA	NA	CGB1	19	49035610	49036895	-	829	protein_coding	chorionic gonadotropin subunit beta 1 [Source:HGNC Symbol;Acc:HGNC:16721]	-
ENSG00000267632	1	1	10	5	4	3	0.0338852919184404	0.0358430871994515	0.355669185789216	0.165665527355006	0.140964912814393	0.107587650123126	4.03781808292048	3.96538669574862	0.0265482701483441	1	1	3.96538669574862	4.03781808292048	-0.0265482701483441	1	1	AC067852.3	17	42509784	42511519	+	1736	sense_intronic	novel transcript	-
ENSG00000162594	0	0	1	0	0	0	0	0	0.0188993482255916	0	0	0	NA	NA	NA	NA	NA	NA	NA	NA	NA	NA	IL23R	1	67138907	67259979	+	3267	protein_coding	interleukin 23 receptor [Source:HGNC Symbol;Acc:HGNC:19100]	-
ENSG00000267634	0	0	0	0	0	0	0	0	0	0	0	0	NA	NA	NA	NA	NA	NA	NA	NA	NA	NA	RPL7L1P5	17	44365014	44365751	-	738	processed_pseudogene	ribosomal protein L7 like 1 pseudogene 5 [Source:HGNC Symbol;Acc:HGNC:39487]	-
ENSG00000267636	0	0	0	0	0	0	0	0	0	0	0	0	NA	NA	NA	NA	NA	NA	NA	NA	NA	NA	AC008992.1	19	31421997	31427302	+	446	lincRNA	novel transcript	-
ENSG00000267637	0	3	0	0	0	1	0	0.837088780873288	0	0	0	0.27918110704596	1.0191384344772	0.340577323961916	1.31148766780398	0.684632160186118	1	0.340577323961916	1.0191384344772	-1.31148766780398	0.684632160186118	1	AC040904.1	17	59784813	59785035	+	223	sense_intronic	novel transcript, sense intronic to VMP1	-
ENSG00000186543	0	0	1	0	0	3	0	0	0.0743905670518167	0	0	0.225026699534636	0.33842045154592	1.01905052763134	-1.29778379417331	0.684632160186118	1	1.01905052763134	0.33842045154592	1.29778379417331	0.684632160186118	1	CROCCP5	1	21434318	21437558	+	830	unprocessed_pseudogene	ciliary rootlet coiled-coil, rootletin pseudogene 5 [Source:HGNC Symbol;Acc:HGNC:43865]	-
ENSG00000235949	0	0	0	0	0	0	0	0	0	0	0	0	NA	NA	NA	NA	NA	NA	NA	NA	NA	NA	AC061961.1	2	154696462	154697817	-	432	antisense	novel transcript	-
ENSG00000281386	13	8	12	3	11	6	1.45108779509557	0.944570768550251	1.40593936970796	0.327433042301659	1.2769762690245	0.708812753752363	11.0340698219874	6.67595589212227	0.719243861664636	0.19408287800115	0.86394952267064	6.67595589212227	11.0340698219874	-0.719243861664636	0.19408287800115	0.863949522670634	AP003500.1	11	129591493	129612110	+	527	lincRNA	novel transcript	-
ENSG00000235940	0	0	0	0	0	0	0	0	0	0	0	0	NA	NA	NA	NA	NA	NA	NA	NA	NA	NA	MTND1P21	10	20804293	20804577	+	285	processed_pseudogene	MT-ND1 pseudogene 21 [Source:HGNC Symbol;Acc:HGNC:42070]	-
ENSG00000235943	0	0	0	0	0	0	0	0	0	0	0	0	NA	NA	NA	NA	NA	NA	NA	NA	NA	NA	TMEM212-IT1	3	171894436	171895240	+	470	sense_intronic	TMEM212 intronic transcript 1 [Source:HGNC Symbol;Acc:HGNC:41505]	-
ENSG00000235942	0	0	0	0	0	0	0	0	0	0	0	0	NA	NA	NA	NA	NA	NA	NA	NA	NA	NA	LCE6A	1	152842868	152843983	+	628	protein_coding	late cornified envelope 6A [Source:HGNC Symbol;Acc:HGNC:31824]	-
ENSG00000235945	2	1	0	0	1	0	0.0602096896319473	0.0318442166725935	0	0	0.0313095046885601	0	0.996075565920466	0.336707339373845	1.29627381376198	0.684632160186118	1	0.336707339373845	0.996075565920466	-1.29627381376198	0.684632160186118	1	AC002543.1	7	116873454	116876376	-	1954	processed_pseudogene	novel pseudogene	-
ENSG00000235944	36	19	24	38	28	40	0.919937099797937	0.513574451862167	0.643727235305034	0.949489444705042	0.744137975899436	1.08179647039529	26.3665490078812	35.1406136256644	-0.41112961865239	0.169498847819829	0.86394952267064	35.1406136256644	26.3665490078812	0.41112961865239	0.169498847819829	0.863949522670634	ZNF815P	7	5823160	5854365	+	2302	transcribed_unprocessed_pseudogene	zinc finger protein 815, pseudogene [Source:HGNC Symbol;Acc:HGNC:22029]	-
ENSG00000235947	1	3	1	6	1	8	0.0401809199251452	0.127507375775098	0.0421749799542403	0.235733897941222	0.0417887787988022	0.340204299842892	1.68286813165642	4.96983715861351	-1.49829674336894	0.13313259710069	0.841420073020649	4.96983715861351	1.68286813165642	1.49829674336894	0.13313259710069	0.841420073020653	EGOT	3	4749192	4751590	-	1464	lincRNA	eosinophil granule ontogeny transcript [Source:HGNC Symbol;Acc:HGNC:37129]	-
ENSG00000235946	1	0	0	2	0	0	0.118598521714541	0	0	0.231931738297008	0	0	0.327312483401872	0.644564421174649	-0.765913947912122	1	1	0.644564421174649	0.327312483401872	0.765913947912122	1	1	AC234783.1	X	104062542	104063037	-	496	processed_pseudogene	histone H2B pseudogene	-
ENSG00000164418	0	0	0	0	0	0	0	0	0	0	0	0	NA	NA	NA	NA	NA	NA	NA	NA	NA	NA	GRIK2	6	101181257	102070083	+	7585	protein_coding	glutamate ionotropic receptor kainate type subunit 2 [Source:HGNC Symbol;Acc:HGNC:4580]	-
ENSG00000242509	0	0	0	0	0	0	0	0	0	0	0	0	NA	NA	NA	NA	NA	NA	NA	NA	NA	NA	RN7SL156P	20	36870099	36870402	+	304	misc_RNA	RNA, 7SL, cytoplasmic 156, pseudogene [Source:HGNC Symbol;Acc:HGNC:46172]	-
ENSG00000270585	0	0	0	0	0	0	0	0	0	0	0	0	NA	NA	NA	NA	NA	NA	NA	NA	NA	NA	AL445435.1	1	220207618	220208282	+	665	processed_pseudogene	sorting nexin 2 (SNX2) pseudogene	-
ENSG00000164411	1	0	1	0	0	5	0.0215554660206715	0	0.022625199946137	0	0	0.114066300606906	0.664573828851329	1.69758343180786	-1.19235205614803	0.570462737655393	0.961546772623454	1.69758343180786	0.664573828851329	1.19235205614803	0.570462737655393	0.96154677262346	GJB7	6	87282978	87329278	-	2729	protein_coding	gap junction protein beta 7 [Source:HGNC Symbol;Acc:HGNC:16690]	-
ENSG00000222150	0	0	0	0	0	0	0	0	0	0	0	0	NA	NA	NA	NA	NA	NA	NA	NA	NA	NA	RNA5SP239	7	116944286	116944414	-	129	rRNA_pseudogene	RNA, 5S ribosomal pseudogene 239 [Source:HGNC Symbol;Acc:HGNC:43139]	-
ENSG00000164414	148	127	78	56	58	73	4.36613855668057	3.9630878239907	2.41526846084986	1.61538013112781	1.77952296156665	2.27923231775386	117.951220899398	62.1643763734906	0.922785729914537	0.000160479551315716	0.157857977427152	62.1643763734906	117.951220899398	-0.922785729914537	0.000160479551315716	0.15785797742715	SLC35A1	6	87470623	87512336	+	1994	protein_coding	solute carrier family 35 member A1 [Source:HGNC Symbol;Acc:HGNC:11021]	-
ENSG00000222154	0	0	0	0	0	0	0	0	0	0	0	0	NA	NA	NA	NA	NA	NA	NA	NA	NA	NA	RN7SKP218	7	53490148	53490439	-	292	misc_RNA	RNA, 7SK small nuclear pseudogene 218 [Source:HGNC Symbol;Acc:HGNC:45942]	-
ENSG00000202227	0	0	0	0	3	0	0	0	0	0	1.78190598528485	0	5.55111512312578e-17	1.00910863879928	-3.17185200579159	0.317315706614451	0.908769827491931	1.00910863879928	5.55111512312578e-17	3.17185200579159	0.317315706614451	0.908769827491925	RNU6-282P	2	48501922	48502024	-	103	snRNA	RNA, U6 small nuclear 282, pseudogene [Source:HGNC Symbol;Acc:HGNC:47245]	-
ENSG00000255776	1	0	1	0	0	0	0.0652884203889151	0	0.0685284912907967	0	0	0	0.664573828851329	5.55111512312578e-17	2.66535566166014	0.544877137742967	0.954568522271136	5.55111512312578e-17	0.664573828851329	-2.66535566166014	0.544877137742967	0.954568522271136	VDAC2P2	12	9036344	9037244	+	901	processed_pseudogene	voltage dependent anion channel 2 pseudogene 2 [Source:HGNC Symbol;Acc:HGNC:32693]	-
ENSG00000100532	164	157	131	175	175	145	2.1137769829859	2.14047000490467	1.77223627422086	2.20548585497155	2.34581181600638	1.97794064336791	151.313271636771	163.963815973379	-0.115792045928857	0.448792825173535	0.954568522271136	163.963815973379	151.313271636771	0.115792045928857	0.448792825173535	0.954568522271136	CGRRF1	14	54509812	54539309	+	4564	protein_coding	cell growth regulator with ring finger domain 1 [Source:HGNC Symbol;Acc:HGNC:15528]	-
ENSG00000202225	0	0	0	0	0	0	0	0	0	0	0	0	NA	NA	NA	NA	NA	NA	NA	NA	NA	NA	RNA5SP240	7	120981426	120981553	-	128	rRNA_pseudogene	RNA, 5S ribosomal pseudogene 240 [Source:HGNC Symbol;Acc:HGNC:43140]	-
ENSG00000077454	97	114	105	108	84	93	0.834456284985378	1.03736331224338	0.948104404586988	0.908461491451751	0.751538002568222	0.846729596230795	106.001067698953	94.3380615129307	0.166723315791765	0.334594183052816	0.908769827491931	94.3380615129307	106.001067698953	-0.166723315791765	0.334594183052816	0.908769827491925	LRCH4	7	100574011	100586153	-	6838	protein_coding	leucine rich repeats and calponin homology domain containing 4 [Source:HGNC Symbol;Acc:HGNC:6691]	-
ENSG00000273419	0	0	0	0	0	0	0	0	0	0	0	0	NA	NA	NA	NA	NA	NA	NA	NA	NA	NA	AC004877.1	7	149858400	149862492	-	4093	antisense	novel transcript, antisense to ZNF862	-
ENSG00000077458	395	360	317	259	297	246	3.84571704308391	3.70746371667812	3.23947403128161	2.46564703977051	3.00729813504628	2.53480919733984	358.730064714579	266.13783828635	0.43100611946524	0.00101576119631992	0.362605658301677	266.13783828635	358.730064714579	-0.43100611946524	0.00101576119631992	0.362605658301677	FAM76B	11	95768942	95790409	-	6042	protein_coding	family with sequence similarity 76 member B [Source:HGNC Symbol;Acc:HGNC:28492]	-
ENSG00000201465	0	0	0	0	0	0	0	0	0	0	0	0	NA	NA	NA	NA	NA	NA	NA	NA	NA	NA	RF00432	7	138187998	138188129	-	132	snoRNA		-
ENSG00000278449	0	0	0	0	0	0	0	0	0	0	0	0	NA	NA	NA	NA	NA	NA	NA	NA	NA	NA	MIR6892	7	143382686	143382800	+	115	miRNA	microRNA 6892 [Source:HGNC Symbol;Acc:HGNC:50053]	-
ENSG00000201464	0	0	0	0	0	0	0	0	0	0	0	0	NA	NA	NA	NA	NA	NA	NA	NA	NA	NA	RF00019	6	79301963	79302066	-	104	misc_RNA		-
ENSG00000161929	0	0	0	0	0	1	0	0	0	0	0	0.0147950063857531	NA	NA	NA	NA	NA	NA	NA	NA	NA	NA	SCIMP	17	5208961	5234860	-	4208	protein_coding	SLP adaptor and CSK interacting membrane protein [Source:HGNC Symbol;Acc:HGNC:33504]	-
ENSG00000272379	3	0	1	0	0	0	0.373096406577669	0	0.130537358674435	0	0	0	1.32225933436205	5.55111512312578e-17	3.53793286609187	0.194876888757225	0.86394952267064	5.55111512312578e-17	1.32225933436205	-3.53793286609187	0.194876888757225	0.863949522670634	AL008729.2	6	13290018	13290490	-	473	lincRNA	novel transcript	-
ENSG00000253147	0	0	0	0	0	0	0	0	0	0	0	0	NA	NA	NA	NA	NA	NA	NA	NA	NA	NA	AC015468.1	8	20953127	20968904	+	1050	lincRNA	uncharacterized LOC102467222 [Source:NCBI gene;Acc:102467222]	-
ENSG00000262953	0	0	0	0	0	0	0	0	0	0	0	0	NA	NA	NA	NA	NA	NA	NA	NA	NA	NA	EIF4A1P9	17	2586330	2587866	-	1207	processed_pseudogene	eukaryotic translation initiation factor 4A1 pseudogene 9 [Source:HGNC Symbol;Acc:HGNC:37928]	-
ENSG00000273415	0	0	0	0	0	0	0	0	0	0	0	0	NA	NA	NA	NA	NA	NA	NA	NA	NA	NA	AP000904.1	11	128096042	128183554	+	1959	lincRNA	novel transcript	-
ENSG00000212658	0	0	0	0	0	0	0	0	0	0	0	0	NA	NA	NA	NA	NA	NA	NA	NA	NA	NA	KRTAP29-1	17	41301826	41302851	-	1026	protein_coding	keratin associated protein 29-1 [Source:HGNC Symbol;Acc:HGNC:34211]	-
ENSG00000212659	0	0	0	0	0	0	0	0	0	0	0	0	NA	NA	NA	NA	NA	NA	NA	NA	NA	NA	KRTAP9-6	17	41265339	41266641	+	1303	protein_coding	keratin associated protein 9-6 [Source:HGNC Symbol;Acc:HGNC:18914]	-
ENSG00000265908	0	0	0	0	1	0	0	0	0	0	0.102134845010762	0	NA	NA	NA	NA	NA	NA	NA	NA	NA	NA	AC024267.5	17	28944796	28945394	+	599	antisense	novel transcript, antisense to PHF12	-
ENSG00000265905	0	0	0	0	0	0	0	0	0	0	0	0	NA	NA	NA	NA	NA	NA	NA	NA	NA	NA	RN7SL96P	2	38936876	38937158	-	283	misc_RNA	RNA, 7SL, cytoplasmic 96, pseudogene [Source:HGNC Symbol;Acc:HGNC:46112]	-
ENSG00000265907	0	1	1	2	0	0	0	0.0726063003246765	0.0720468735741049	0.134233538150894	0	0	0.68035979878836	0.644564421174649	0.0377381743459082	1	1	0.644564421174649	0.68035979878836	-0.0377381743459082	1	1	AP000919.2	18	2948238	2960756	+	857	antisense	novel transcript, antisense to LPIN2	-
ENSG00000212657	0	0	0	0	0	0	0	0	0	0	0	0	NA	NA	NA	NA	NA	NA	NA	NA	NA	NA	KRTAP16-1	17	41307700	41309253	-	1554	protein_coding	keratin associated protein 16-1 [Source:HGNC Symbol;Acc:HGNC:18916]	-
ENSG00000265902	0	0	0	0	0	0	0	0	0	0	0	0	NA	NA	NA	NA	NA	NA	NA	NA	NA	NA	MIR4696	11	74720268	74720337	-	70	miRNA	microRNA 4696 [Source:HGNC Symbol;Acc:HGNC:41780]	-
ENSG00000253140	0	0	0	0	0	0	0	0	0	0	0	0	NA	NA	NA	NA	NA	NA	NA	NA	NA	NA	AC026904.1	8	48515852	48517089	-	537	lincRNA	novel transcript	-
ENSG00000260367	5	2	0	4	9	2	0.199001579060936	0.0841997285226627	0	0.155667310142512	0.372536501659688	0.084245449081528	2.3215364080771	4.97431473712821	-1.05702476772628	0.299708570818178	0.908769827491931	4.97431473712821	2.3215364080771	1.05702476772628	0.299708570818178	0.908769827491925	AC109460.1	16	28973962	28978824	-	1478	antisense	novel transcript, antisense to SPNS1	-
ENSG00000260366	1	1	3	0	3	0	0.214689294782528	0.227093428387766	0.676031065543882	0	0.669840571110728	0	1.67958884612364	1.00910863879928	0.680249117050551	0.797760508560564	1	1.00910863879928	1.67958884612364	-0.680249117050551	0.797760508560564	1	AC026803.1	19	48926171	48926444	+	274	sense_overlapping	novel transcript, overlapping NUCB1	-
ENSG00000260364	0	0	0	0	0	0	0	0	0	0	0	0	NA	NA	NA	NA	NA	NA	NA	NA	NA	NA	AC009055.1	16	65233056	65432820	+	781	lincRNA	novel transcript	-
ENSG00000260362	0	0	0	0	0	0	0	0	0	0	0	0	NA	NA	NA	NA	NA	NA	NA	NA	NA	NA	AC007218.1	16	9666885	9676843	-	660	lincRNA	novel transcript	-
ENSG00000260361	7	6	3	7	8	5	0.237197043429083	0.215058523196709	0.106700755736765	0.231931738297008	0.281929825628786	0.179312750205211	5.34817105938398	6.62356880536823	-0.301388666174851	0.67198669938329	1	6.62356880536823	5.34817105938398	0.301388666174851	0.67198669938329	1	AC106028.3	15	92779757	92781492	-	1736	sense_intronic	novel transcript	-
ENSG00000260360	1	1	1	4	0	0	0.0467978255930092	0.0495016701497595	0.04912026304933	0.183036025768204	0	0	1.00557046728089	1.29157089869474	-0.331814610701666	1	1	1.29157089869474	1.00557046728089	0.331814610701666	1	1	AL353708.1	1	179953184	179954440	-	1257	lincRNA	novel transcript	-
ENSG00000260369	12	17	15	17	12	12	0.70944562939191	1.0631167732967	0.930816643010169	0.982737898150942	0.737834438127998	0.750842856738684	14.7696199668523	13.5541072717158	0.119397426604974	0.854313218505294	1	13.5541072717158	14.7696199668523	-0.119397426604974	0.854313218505294	1	AC120024.1	17	80453735	80454729	-	995	lincRNA	novel transcript	-
ENSG00000260368	0	0	0	0	0	0	0	0	0	0	0	0	NA	NA	NA	NA	NA	NA	NA	NA	NA	NA	AC027373.1	8	100913247	100914388	-	1142	sense_overlapping	novel transcript, overlapping YWHAZ	-
ENSG00000021300	324	324	381	460	419	406	3.86362392734921	4.08685307085998	4.76880782866329	5.36362714472384	5.19641304189055	5.12396088986969	345.022395463655	425.661244256943	-0.303333102774907	0.0105611433467543	0.637173619987592	425.661244256943	345.022395463655	0.303333102774907	0.0105611433467544	0.637173619987592	PLEKHB1	11	73646178	73662819	+	4933	protein_coding	pleckstrin homology domain containing B1 [Source:HGNC Symbol;Acc:HGNC:19079]	-
ENSG00000217026	0	0	0	0	0	0	0	0	0	0	0	0	NA	NA	NA	NA	NA	NA	NA	NA	NA	NA	RPL10P1	21	27420380	27421023	-	644	processed_pseudogene	ribosomal protein L10 pseudogene 1 [Source:HGNC Symbol;Acc:HGNC:10300]	-
ENSG00000217027	0	0	1	0	0	0	0	0	0.118967573512539	0	0	0	NA	NA	NA	NA	NA	NA	NA	NA	NA	NA	TPT1P4	6	144200447	144200965	-	519	processed_pseudogene	tumor protein, translationally-controlled 1 pseudogene 4 [Source:HGNC Symbol;Acc:HGNC:49298]	-
ENSG00000213332	0	0	0	0	0	0	0	0	0	0	0	0	NA	NA	NA	NA	NA	NA	NA	NA	NA	NA	SLC25A5P6	4	186328716	186329601	-	886	processed_pseudogene	solute carrier family 25 member 5 pseudogene 6 [Source:HGNC Symbol;Acc:HGNC:512]	-
ENSG00000100399	165	175	190	201	153	145	3.73455291154985	4.18973831904323	4.51381009006214	4.44837756468998	3.60152063897703	3.473382491855	177.73823319261	164.873084274772	0.107122509478228	0.497369701478183	0.954568522271136	164.873084274772	177.73823319261	-0.107122509478228	0.497369701478183	0.954568522271136	CHADL	22	41229510	41240934	-	2599	protein_coding	chondroadherin like [Source:HGNC Symbol;Acc:HGNC:25165]	-
ENSG00000209482	13	8	2	6	7	9	8.04971861068803	5.23988205290507	1.29987727690543	3.63278343774682	4.50790952768553	5.89806822990782	7.66151717493461	7.3166474680828	0.0671288532803784	1	1	7.3166474680828	7.66151717493461	-0.0671288532803784	1	1	SNORD83A	22	39315213	39315307	-	95	snoRNA	small nucleolar RNA, C/D box 83A [Source:HGNC Symbol;Acc:HGNC:17131]	-
ENSG00000209480	0	0	0	0	0	0	0	0	0	0	0	0	NA	NA	NA	NA	NA	NA	NA	NA	NA	NA	SNORD83B	22	39313819	39313911	-	93	snoRNA	small nucleolar RNA, C/D box 83B [Source:HGNC Symbol;Acc:HGNC:17132]	-
ENSG00000216378	0	0	0	0	0	0	0	0	0	0	0	0	NA	NA	NA	NA	NA	NA	NA	NA	NA	NA	AL080285.1	6	100177209	100178192	+	984	processed_pseudogene	arginase, type II (ARG2) pseudogene	-
ENSG00000100393	1026	1025	1593	1729	1444	1247	4.82834506451546	5.10233514901631	7.86867710801932	7.95603791422806	7.0673717600903	6.21079691427582	1223.3377978428	1460.29380900584	-0.255435634926429	0.110504549311349	0.827635214069109	1460.29380900584	1223.3377978428	0.255435634926429	0.110504549311349	0.827635214069109	EP300	22	41091786	41180079	+	12500	protein_coding	E1A binding protein p300 [Source:HGNC Symbol;Acc:HGNC:3373]	-
ENSG00000261011	0	0	0	0	0	0	0	0	0	0	0	0	NA	NA	NA	NA	NA	NA	NA	NA	NA	NA	AL136982.4	10	87001636	87009905	+	1740	transcribed_unprocessed_pseudogene	ArfGAP with GTPase domain, ankyrin repeat and PH domain family (AGAP) pseudogene	-
ENSG00000100395	674	608	685	724	630	732	6.1460177031868	5.86450913377378	6.55631016854912	6.45540342190427	5.97467469566134	7.06439423186396	658.76189684568	691.81802846476	-0.070498093909164	0.50355088433178	0.954568522271136	691.81802846476	658.76189684568	0.070498093909164	0.50355088433178	0.954568522271136	L3MBTL2	22	41205205	41231271	+	6451	protein_coding	L3MBTL2, polycomb repressive complex 1 subunit [Source:HGNC Symbol;Acc:HGNC:18594]	-
ENSG00000259164	0	0	0	0	0	0	0	0	0	0	0	0	NA	NA	NA	NA	NA	NA	NA	NA	NA	NA	AC007375.1	14	77098311	77225462	+	603	protein_coding	novel transcript	-
ENSG00000223208	0	0	0	0	0	0	0	0	0	0	0	0	NA	NA	NA	NA	NA	NA	NA	NA	NA	NA	RNU6-1217P	4	119434005	119434108	-	104	snRNA	RNA, U6 small nuclear 1217, pseudogene [Source:HGNC Symbol;Acc:HGNC:48180]	-
ENSG00000223203	1	0	1	0	4	2	0.571115211363229	0	0.599457967504931	0	2.37587464704646	1.20888129847086	0.664573828851329	2.02965308302765	-1.43195086775425	0.434084075112288	0.954568522271136	2.02965308302765	0.664573828851329	1.43195086775425	0.434084075112288	0.954568522271136	RNA5SP221	6	143449809	143449911	+	103	rRNA_pseudogene	RNA, 5S ribosomal pseudogene 221 [Source:HGNC Symbol;Acc:HGNC:43121]	-
ENSG00000223202	0	0	0	0	2	0	0	0	0	0	0.43389200114501	0	5.55111512312578e-17	0.672912123994266	-2.66317711734446	0.544877137742967	0.954568522271136	0.672912123994266	5.55111512312578e-17	2.66317711734446	0.544877137742967	0.954568522271136	RN7SKP297	11	74685224	74685505	+	282	misc_RNA	RNA, 7SK small nuclear pseudogene 297 [Source:HGNC Symbol;Acc:HGNC:46021]	-
ENSG00000232353	0	0	0	0	0	0	0	0	0	0	0	0	NA	NA	NA	NA	NA	NA	NA	NA	NA	NA	AC026320.1	3	192029880	192036557	+	903	lincRNA	novel transcript	-
ENSG00000275208	0	0	0	1	0	0	0	0	0	0.452906071635103	0	0	NA	NA	NA	NA	NA	NA	NA	NA	NA	NA	MIR6745	11	47179611	47179737	-	127	miRNA	microRNA 6745 [Source:HGNC Symbol;Acc:HGNC:50106]	-
ENSG00000184897	2419	2206	1993	2182	2009	2144	94.4242552870789	91.0851096406201	81.6563584017549	83.2824241108758	81.5581640825122	88.5732166237281	2214.6612766711	2100.94359407363	0.0761479079749644	0.417873767232437	0.954568522271136	2100.94359407363	2214.6612766711	-0.0761479079749644	0.417873767232435	0.954568522271136	H1FX	3	129314771	129316277	-	1507	protein_coding	H1 histone family member X [Source:HGNC Symbol;Acc:HGNC:4722]	-
ENSG00000213338	0	0	0	0	0	0	0	0	0	0	0	0	NA	NA	NA	NA	NA	NA	NA	NA	NA	NA	ATF4P1	X	154622428	154623500	-	1073	processed_pseudogene	activating transcription factor 4 pseudogene 1 [Source:HGNC Symbol;Acc:HGNC:789]	-
ENSG00000196550	152	135	105	161	139	126	2.36356853002979	2.22050909755841	1.71375572787889	2.44794354922626	2.24791153329132	2.07360051434771	131.110240188091	140.946173992707	-0.104346125578029	0.536412445595163	0.954568522271136	140.946173992707	131.110240188091	0.104346125578029	0.536412445595163	0.954568522271136	FAM72A	1	206186179	206204414	-	3783	protein_coding	family with sequence similarity 72 member A [Source:HGNC Symbol;Acc:HGNC:24044]	-
ENSG00000196553	0	0	0	4	0	0	0	0	0	0.0814717720930001	0	0	5.55111512312578e-17	1.29157089869474	-3.50876718063598	0.194876888757225	0.86394952267064	1.29157089869474	5.55111512312578e-17	3.50876718063598	0.194876888757225	0.863949522670634	CCDC196	14	66411704	66498677	+	2824	protein_coding	coiled-coil domain containing 196 [Source:HGNC Symbol;Acc:HGNC:20100]	-
ENSG00000196557	1085	1060	1419	1463	1358	1366	7.41633516684843	7.66407336055573	10.1806853540109	9.7781084145798	9.65381972986803	9.8818952435657	1195.46687113068	1387.86477964091	-0.215356786515635	0.0695291940136861	0.786307919143662	1387.86477964091	1195.46687113068	0.215356786515635	0.0695291940136861	0.786307919143673	CACNA1H	16	1153121	1221772	+	8606	protein_coding	calcium voltage-gated channel subunit alpha1 H [Source:HGNC Symbol;Acc:HGNC:1395]	-
ENSG00000222352	0	0	0	0	0	0	0	0	0	0	0	0	NA	NA	NA	NA	NA	NA	NA	NA	NA	NA	RN7SKP221	22	21545344	21545644	-	301	misc_RNA	RNA, 7SK small nuclear pseudogene 221 [Source:HGNC Symbol;Acc:HGNC:45945]	-
ENSG00000138346	379	425	456	540	444	448	4.58077347564955	5.43353805953468	5.78494797981746	6.38181598371386	5.5811331086259	5.73069844222717	422.812008084709	473.812803667295	-0.164909413967848	0.17769552555774	0.86394952267064	473.812803667295	422.812008084709	0.164909413967848	0.177695525557739	0.863949522670634	DNA2	10	68414064	68472121	-	4867	protein_coding	DNA replication helicase/nuclease 2 [Source:HGNC Symbol;Acc:HGNC:2939]	-
ENSG00000197208	9	3	5	2	12	22	0.196958259275935	0.0694459814489372	0.114851507911101	0.0427969279000432	0.273119518577886	0.509547065166474	5.66416971079016	12.1063840004308	-1.08425018581603	0.141435268170775	0.856584675612707	12.1063840004308	5.66416971079016	1.08425018581603	0.141435268170775	0.856584675612707	SLC22A4	5	132294443	132344206	+	2688	protein_coding	solute carrier family 22 member 4 [Source:HGNC Symbol;Acc:HGNC:10968]	-
ENSG00000239468	0	0	0	0	0	0	0	0	0	0	0	0	NA	NA	NA	NA	NA	NA	NA	NA	NA	NA	RN7SL569P	7	148890226	148890513	+	288	misc_RNA	RNA, 7SL, cytoplasmic 569, pseudogene [Source:HGNC Symbol;Acc:HGNC:46585]	-
ENSG00000239462	3	0	0	1	0	0	0.44677114002845	0	0	0.145617901513058	0	0	0.984614797055628	0.321054358316788	1.30113437627389	0.684632160186118	1	0.321054358316788	0.984614797055628	-1.30113437627389	0.684632160186118	1	AC091212.1	3	98902424	99018562	+	395	antisense	uncharacterized LOC105374002 [Source:NCBI gene;Acc:105374002]	-
ENSG00000151292	593	594	484	609	569	477	6.97662919897093	7.39216360613583	5.97683571921116	7.00582285969475	6.96214427197261	5.93935470751717	559.573920635217	547.656635450206	0.0308220683930084	0.79815176919636	1	547.656635450206	559.573920635217	-0.0308220683930084	0.79815176919636	1	CSNK1G3	5	123512099	123617045	+	5000	protein_coding	casein kinase 1 gamma 3 [Source:HGNC Symbol;Acc:HGNC:2456]	-
ENSG00000113141	2137	2123	1735	1802	1989	1928	30.6981050765254	32.2590235604444	26.1602285916895	25.3112005172112	29.715403621274	29.3119027808958	2007.38451606373	1900.00355335341	0.0794499258178934	0.458281439916269	0.954568522271136	1900.00355335341	2007.38451606373	-0.0794499258178934	0.458281439916267	0.954568522271136	IK	5	140647058	140662479	+	4095	protein_coding	IK cytokine [Source:HGNC Symbol;Acc:HGNC:5958]	-
ENSG00000239464	0	0	0	0	0	0	0	0	0	0	0	0	NA	NA	NA	NA	NA	NA	NA	NA	NA	NA	RN7SL691P	4	43598544	43598844	-	301	misc_RNA	RNA, 7SL, cytoplasmic 691, pseudogene [Source:HGNC Symbol;Acc:HGNC:46707]	-
ENSG00000239465	0	0	0	0	0	0	0	0	0	0	0	0	NA	NA	NA	NA	NA	NA	NA	NA	NA	NA	AC090543.1	15	64631109	64631914	-	485	processed_pseudogene	ribosomal protein L21 (RPL21) pseudogene	-
ENSG00000217686	0	0	0	0	0	0	0	0	0	0	0	0	NA	NA	NA	NA	NA	NA	NA	NA	NA	NA	NUS1P4	13	98610292	98610876	-	585	processed_pseudogene	NUS1 pseudogene 4 [Source:HGNC Symbol;Acc:HGNC:38474]	-
ENSG00000217684	5	0	2	5	5	6	0.400714351297088	0	0.168240247010921	0.39181928540639	0.416749129165167	0.508915968974789	2.31618161640265	5.31192473557281	-1.14590636571765	0.182631173107571	0.86394952267064	5.31192473557281	2.31618161640265	1.14590636571765	0.182631173107571	0.863949522670634	RPS3AP24	6	140761529	140762262	+	734	processed_pseudogene	ribosomal protein S3a pseudogene 24 [Source:HGNC Symbol;Acc:HGNC:36267]	-
ENSG00000100883	1989	1964	1881	1979	1908	1932	29.9776223434155	31.3110810091926	29.7567986160153	29.1648069951999	29.9075319713143	30.8176457687044	1954.49886152105	1930.11384333543	0.0181585030685208	0.836777926900813	1	1930.11384333543	1954.49886152105	-0.0181585030685208	0.836777926900813	1	SRP54	14	34981957	35029567	+	3903	protein_coding	signal recognition particle 54 [Source:HGNC Symbol;Acc:HGNC:11301]	-
ENSG00000217680	0	0	0	0	0	0	0	0	0	0	0	0	NA	NA	NA	NA	NA	NA	NA	NA	NA	NA	UBE2V1P15	6	75465123	75465570	+	448	processed_pseudogene	ubiquitin conjugating enzyme E2 V1 pseudogene 15 [Source:HGNC Symbol;Acc:HGNC:52414]	-
ENSG00000275207	0	0	1	0	0	4	0	0	0.546408589849627	0	0	2.20380130517696	0.33842045154592	1.35830449898811	-1.67531253279022	0.474386933643531	0.954568522271136	1.35830449898811	0.33842045154592	1.67531253279022	0.474386933643531	0.954568522271136	MIR6740	1	202003124	202003236	+	113	miRNA	microRNA 6740 [Source:HGNC Symbol;Acc:HGNC:50082]	-
ENSG00000159461	1706	1562	1776	1935	1839	1825	17.4288333988058	16.8796912519665	19.0443985897433	19.3295245873512	19.5393820779611	19.7324993122664	1689.60468572585	1856.32444540191	-0.135738098757206	0.132507220823311	0.839552160652309	1856.32444540191	1689.60468572585	0.135738098757206	0.132507220823311	0.839552160652309	AMFR	16	56361452	56425538	-	5758	protein_coding	autocrine motility factor receptor [Source:HGNC Symbol;Acc:HGNC:463]	-
ENSG00000026652	3	8	3	5	5	4	0.0201248261274076	0.0567668827718077	0.0211235616329141	0.0327968246651032	0.034883551238138	0.0283988536304022	4.70904329168141	4.63702467585092	0.0190786785330695	1	1	4.63702467585092	4.70904329168141	-0.0190786785330695	1	1	AGPAT4	6	161129979	161274061	-	8769	protein_coding	1-acylglycerol-3-phosphate O-acyltransferase 4 [Source:HGNC Symbol;Acc:HGNC:20885]	-
ENSG00000205955	1	1	0	0	2	0	0.0268361618478159	0.0283866785484707	0	0	0.0558200475925607	0	0.667029571548689	0.672912123994266	0.00401931832239911	1	1	0.672912123994266	0.667029571548689	-0.00401931832239911	1	1	HSP90AA5P	3	184115352	184117898	+	2192	transcribed_processed_pseudogene	heat shock protein 90 alpha family class A member 5, pseudogene [Source:HGNC Symbol;Acc:HGNC:32535]	-
ENSG00000177971	705	738	586	556	545	577	16.1682382351426	17.9029303474257	14.1060756345663	12.4680715517731	12.9989983734847	14.0048780603161	679.721621436789	556.942774273467	0.2875571732809	0.0118510977752486	0.64204157060484	556.942774273467	679.721621436789	-0.2875571732809	0.0118510977752486	0.64204157060484	IMP3	15	75639085	75648706	-	2565	protein_coding	IMP3, U3 small nucleolar ribonucleoprotein [Source:HGNC Symbol;Acc:HGNC:14497]	-
ENSG00000100490	35	18	51	44	27	58	0.334830108467139	0.182147469313459	0.512108099415092	0.411585481915263	0.268633411670037	0.587238321439657	34.8010394937469	42.8273511579336	-0.298857199353171	0.418031411492955	0.954568522271136	42.8273511579336	34.8010394937469	0.298857199353171	0.418031411492955	0.954568522271136	CDKL1	14	50329404	50416461	-	6149	protein_coding	cyclin dependent kinase like 1 [Source:HGNC Symbol;Acc:HGNC:1781]	-
ENSG00000205959	0	0	4	0	2	0	0	0	0.073199965208071	0	0.0362648323422919	0	1.3511868933419	0.672912123994266	0.895854976716047	0.754550135803081	1	0.672912123994266	1.3511868933419	-0.895854976716047	0.754550135803081	1	AC105345.1	4	8482270	8512610	+	3374	lincRNA	novel transcript	-
ENSG00000185158	103	89	88	71	81	103	0.964649144619088	0.881690868438792	0.865067189534261	0.650191696853005	0.788963627619354	1.02093788373486	93.7025773697974	84.8797943496885	0.143873072481328	0.489866676782215	0.954568522271136	84.8797943496885	93.7025773697974	-0.143873072481328	0.489866676782215	0.954568522271136	LRRC37B	17	32007872	32053504	+	6281	protein_coding	leucine rich repeat containing 37B [Source:HGNC Symbol;Acc:HGNC:29070]	-
ENSG00000211681	0	0	0	0	0	0	0	0	0	0	0	0	NA	NA	NA	NA	NA	NA	NA	NA	NA	NA	IGLJ5	22	22914237	22914308	+	72	IG_J_gene	immunoglobulin lambda joining 5 (non-functional) [Source:HGNC Symbol;Acc:HGNC:5867]	-
ENSG00000211682	0	0	0	0	0	0	0	0	0	0	0	0	NA	NA	NA	NA	NA	NA	NA	NA	NA	NA	IGLJ6	22	22918132	22918201	+	70	IG_J_gene	immunoglobulin lambda joining 6 [Source:HGNC Symbol;Acc:HGNC:5868]	-
ENSG00000211683	0	0	2	3	3	0	0	0	0.113604729812342	0.158746286378081	0.1688466572993	0	0.676012507700518	1.96776422308803	-1.39463846798758	0.434084075112288	0.954568522271136	1.96776422308803	0.676012507700518	1.39463846798758	0.434084075112288	0.954568522271136	AP000346.1	22	23630618	23638941	-	1087	processed_transcript	novel transcript	-
ENSG00000211684	0	0	0	0	0	0	0	0	0	0	0	0	NA	NA	NA	NA	NA	NA	NA	NA	NA	NA	IGLJ7	22	22921390	22921435	+	46	IG_J_gene	immunoglobulin lambda joining 7 [Source:HGNC Symbol;Acc:HGNC:5869]	-
ENSG00000211685	0	0	0	0	0	0	0	0	0	0	0	0	NA	NA	NA	NA	NA	NA	NA	NA	NA	NA	IGLC7	22	22922594	22923034	+	441	IG_C_gene	immunoglobulin lambda constant 7 [Source:HGNC Symbol;Acc:HGNC:5861]	-
ENSG00000211687	0	0	0	0	0	0	0	0	0	0	0	0	NA	NA	NA	NA	NA	NA	NA	NA	NA	NA	TRGJ2	7	38253380	38253429	-	50	TR_J_gene	T cell receptor gamma joining 2 [Source:HGNC Symbol;Acc:HGNC:12278]	-
ENSG00000211688	0	0	0	0	0	0	0	0	0	0	0	0	NA	NA	NA	NA	NA	NA	NA	NA	NA	NA	TRGJP2	7	38256337	38256396	-	60	TR_J_gene	T cell receptor gamma joining P2 [Source:HGNC Symbol;Acc:HGNC:12281]	-
ENSG00000211689	0	0	0	0	0	0	0	0	0	0	0	0	NA	NA	NA	NA	NA	NA	NA	NA	NA	NA	TRGC1	7	38257879	38265678	-	2730	TR_C_gene	T cell receptor gamma constant 1 [Source:HGNC Symbol;Acc:HGNC:12275]	-
ENSG00000185155	192	180	201	221	181	165	5.56647334643628	5.52008274425066	6.11659847277209	6.26501464395388	5.45754448557014	5.06282347646925	191.96559090581	187.456243146562	0.0333434015065284	0.814176283397116	1	187.456243146562	191.96559090581	-0.0333434015065284	0.814176283397116	1	MIXL1	1	226223618	226227054	+	2029	protein_coding	Mix paired-like homeobox [Source:HGNC Symbol;Acc:HGNC:13363]	Homeobox
ENSG00000185156	0	0	0	0	0	0	0	0	0	0	0	0	NA	NA	NA	NA	NA	NA	NA	NA	NA	NA	MFSD6L	17	8797162	8799349	-	2188	protein_coding	major facilitator superfamily domain containing 6 like [Source:HGNC Symbol;Acc:HGNC:26656]	-
ENSG00000229567	4	0	0	0	0	1	1.39230453894468	0	0	0	0	0.368386904563605	1.31323670220256	0.340577323961916	1.65429585480284	0.474386933643531	0.954568522271136	0.340577323961916	1.31323670220256	-1.65429585480284	0.474386933643531	0.954568522271136	AL139421.1	1	93278961	93279129	-	169	processed_pseudogene	ribosomal protein L39 (RPL39) pseudogene	-
ENSG00000229565	0	0	0	0	0	0	0	0	0	0	0	0	NA	NA	NA	NA	NA	NA	NA	NA	NA	NA	LINC02264	4	117834401	117869948	+	576	lincRNA	long intergenic non-protein coding RNA 2264 [Source:HGNC Symbol;Acc:HGNC:53176]	-
ENSG00000229562	0	0	0	0	0	0	0	0	0	0	0	0	NA	NA	NA	NA	NA	NA	NA	NA	NA	NA	ZFYVE9P1	X	137660519	137662242	+	1724	processed_pseudogene	zinc finger FYVE-type containing 9 pseudogene 1 [Source:HGNC Symbol;Acc:HGNC:33359]	-
ENSG00000229563	0	0	0	0	0	0	0	0	0	0	0	0	NA	NA	NA	NA	NA	NA	NA	NA	NA	NA	LINC01204	X	45505388	45630202	+	5260	lincRNA	long intergenic non-protein coding RNA 1204 [Source:HGNC Symbol;Acc:HGNC:49635]	-
ENSG00000229560	0	0	0	0	0	0	0	0	0	0	0	0	NA	NA	NA	NA	NA	NA	NA	NA	NA	NA	LYARP1	2	82268427	82269927	-	1501	processed_pseudogene	Ly1 antibody reactive pseudogene 1 [Source:HGNC Symbol;Acc:HGNC:50747]	-
ENSG00000225192	0	3	0	0	0	0	0	0.101783423192335	0	0	0	0	1.0191384344772	5.55111512312578e-17	3.18809635371654	0.317315706614451	0.908769827491931	5.55111512312578e-17	1.0191384344772	-3.18809635371654	0.317315706614451	0.908769827491925	ZNF33BP1	10	37794276	37796109	-	1834	processed_pseudogene	zinc finger protein 33B pseudogene 1 [Source:HGNC Symbol;Acc:HGNC:44975]	-
ENSG00000225191	0	0	0	0	0	0	0	0	0	0	0	0	NA	NA	NA	NA	NA	NA	NA	NA	NA	NA	AL136455.1	1	103926567	103927806	+	1240	processed_pseudogene	adaptor-related protein complex 2, beta 1 subunit (AP2B1) pseudogene	-
ENSG00000229568	0	0	0	0	0	0	0	0	0	0	0	0	NA	NA	NA	NA	NA	NA	NA	NA	NA	NA	SMC4P1	2	136544712	136545542	+	527	unprocessed_pseudogene	structural maintenance of chromosomes 4 pseudogene 1 [Source:HGNC Symbol;Acc:HGNC:51919]	-
ENSG00000229569	0	0	0	0	0	0	0	0	0	0	0	0	NA	NA	NA	NA	NA	NA	NA	NA	NA	NA	AL356753.1	10	79000484	79003803	-	2018	lincRNA	novel transcript	-
ENSG00000213260	0	0	1	1	0	1	0	0	0.0845810556890519	0.0787932480789836	0	0.085284091604451	0.33842045154592	0.65938752787232	-0.771221656660508	1	1	0.65938752787232	0.33842045154592	0.771221656660508	1	1	YWHAZP5	10	105686322	105687051	+	730	processed_pseudogene	tyrosine 3-monooxygenase/tryptophan 5-monooxygenase activation protein zeta pseudogene 5 [Source:HGNC Symbol;Acc:HGNC:30564]	-
ENSG00000106635	554	626	600	522	524	577	9.20072732659756	10.9971691730048	10.4592045149082	8.47683656492871	9.05072744567983	10.1418724519229	597.151038980759	539.08820783357	0.147649880803109	0.198390265603977	0.870577777139809	539.08820783357	597.151038980759	-0.147649880803109	0.198390265603978	0.870577777139815	BCL7B	7	73536356	73558002	-	3542	protein_coding	BCL tumor suppressor 7B [Source:HGNC Symbol;Acc:HGNC:1005]	-
ENSG00000106636	1169	1110	1163	1322	1190	1144	18.5503828580017	18.6318304046008	19.3710467951034	20.5126010226879	19.6392605535801	19.2129621205042	1153.04292649538	1210.69268629452	-0.0705395290637237	0.438047225153322	0.954568522271136	1210.69268629452	1153.04292649538	0.0705395290637237	0.438047225153322	0.954568522271136	YKT6	7	44200968	44214294	+	3707	protein_coding	YKT6 v-SNARE homolog [Source:HGNC Symbol;Acc:HGNC:16959]	-
ENSG00000207561	5	9	12	12	12	13	3.00126871277615	5.71441218779826	7.56051069220504	7.04315156297854	7.49127822385059	8.25863295230856	8.74354166702917	12.2774140862898	-0.486278232218987	0.292787932145146	0.908769827491931	12.2774140862898	8.74354166702917	0.486278232218987	0.292787932145146	0.908769827491925	MIR635	17	68424451	68424548	-	98	miRNA	microRNA 635 [Source:HGNC Symbol;Acc:HGNC:32891]	-
ENSG00000280299	0	0	0	0	0	0	0	0	0	0	0	0	NA	NA	NA	NA	NA	NA	NA	NA	NA	NA	AC037487.4	17	64940602	64954177	+	625	processed_transcript	novel transcript	-
ENSG00000106631	11	14	1	3	2	2	0.443809008555925	0.59748312160183	0.0423485395425294	0.118351998143329	0.0839214981638497	0.0854010793844296	8.69326137469493	2.31291407633428	1.85445196256871	0.0326642390949198	0.743064228527712	2.31291407633428	8.69326137469493	-1.85445196256871	0.0326642390949198	0.743064228527712	MYL7	7	44138864	44141332	-	1458	protein_coding	myosin light chain 7 [Source:HGNC Symbol;Acc:HGNC:21719]	-
ENSG00000106633	14	14	9	11	16	4	0.199793336920373	0.21133682467139	0.134812599679056	0.153495822919514	0.237472186943994	0.0604147373811249	12.3851627032571	10.2489798694277	0.268876980917604	0.651730225100573	1	10.2489798694277	12.3851627032571	-0.268876980917604	0.651730225100573	1	GCK	7	44144271	44198170	-	4122	protein_coding	glucokinase [Source:HGNC Symbol;Acc:HGNC:4195]	-
ENSG00000280295	0	1	0	1	1	2	0	0.0379875454079657	0	0.0351154280205483	0.0373496777542408	0.0760163453861406	0.340577337023995	1.33204070964535	-1.65830750666094	0.463557882015307	0.954568522271136	1.33204070964535	0.340577337023995	1.65830750666094	0.463557882015307	0.954568522271136	AC099811.6	17	42233832	42235469	+	1638	TEC	novel transcript	-
ENSG00000280294	2	1	0	0	0	0	0.0350983691947569	0.0185631263061598	0	0	0	0	0.996075565920466	5.55111512312578e-17	3.16907862921679	0.317315706614451	0.908769827491931	5.55111512312578e-17	0.996075565920466	-3.16907862921679	0.317315706614451	0.908769827491925	AC011008.2	8	10856085	10859436	-	3352	TEC	TEC	-
ENSG00000280296	7	3	0	0	0	0	0.132873206645011	0.0602358174039184	0	0	0	0	3.31772519289415	5.55111512312578e-17	4.7818873937209	0.0212660502007681	0.702518850883662	5.55111512312578e-17	3.31772519289415	-4.7818873937209	0.0212660502007681	0.702518850883662	AL137058.3	13	52497097	52500195	-	3099	TEC	TEC	-
ENSG00000106638	594	521	691	693	634	615	5.40395466464971	5.01368624745856	6.59839497699172	6.1646638216327	5.99866092643938	5.92148050198241	605.079129087678	643.333324674416	-0.0885391968877439	0.44831267912134	0.954568522271136	643.333324674416	605.079129087678	0.0885391968877439	0.44831267912134	0.954568522271136	TBL2	7	73567533	73578791	-	6466	protein_coding	transducin beta like 2 [Source:HGNC Symbol;Acc:HGNC:11586]	-
ENSG00000225196	0	0	0	0	0	0	0	0	0	0	0	0	NA	NA	NA	NA	NA	NA	NA	NA	NA	NA	RPL10P17	1	12220794	12221109	-	316	processed_pseudogene	ribosomal protein L10 pseudogene 17 [Source:HGNC Symbol;Acc:HGNC:52348]	-
ENSG00000211538	0	0	0	0	0	0	0	0	0	0	0	0	NA	NA	NA	NA	NA	NA	NA	NA	NA	NA	MIR501	X	50009722	50009805	+	84	miRNA	microRNA 501 [Source:HGNC Symbol;Acc:HGNC:32135]	-
ENSG00000211532	0	0	0	0	0	0	0	0	0	0	0	0	NA	NA	NA	NA	NA	NA	NA	NA	NA	NA	MIR526A2	19	53726922	53726986	+	65	miRNA	microRNA 526a-2 [Source:HGNC Symbol;Acc:HGNC:32118]	-
ENSG00000225194	0	0	0	4	0	4	0	0	0	0.0474481922851376	0	0.0513568874994838	5.55111512312578e-17	2.63992967252338	-4.46839167517712	0.04015306351125	0.745162996720011	2.63992967252338	5.55111512312578e-17	4.46839167517712	0.04015306351125	0.745162996720011	LINC00092	9	96019724	96027993	-	4849	lincRNA	long intergenic non-protein coding RNA 92 [Source:HGNC Symbol;Acc:HGNC:31408]	-
ENSG00000078804	554	669	815	722	765	820	7.70789408486484	9.84569252224403	11.9019628860457	9.82232008810528	11.0694798258057	12.0745168482555	684.713665905987	766.71097463	-0.163192829644839	0.25266947889596	0.908769827491931	766.71097463	684.713665905987	0.163192829644839	0.25266947889596	0.908769827491925	TP53INP2	20	34704290	34713439	+	4228	protein_coding	tumor protein p53 inducible nuclear protein 2 [Source:HGNC Symbol;Acc:HGNC:16104]	-
ENSG00000123584	0	0	0	0	0	0	0	0	0	0	0	0	NA	NA	NA	NA	NA	NA	NA	NA	NA	NA	MAGEA9	X	149781930	149787737	+	1814	protein_coding	MAGE family member A9 [Source:HGNC Symbol;Acc:HGNC:6807]	-
ENSG00000206812	0	0	0	0	0	0	0	0	0	0	0	0	NA	NA	NA	NA	NA	NA	NA	NA	NA	NA	RNU6-38P	13	75109587	75109693	+	107	snRNA	RNA, U6 small nuclear 38, pseudogene [Source:HGNC Symbol;Acc:HGNC:34282]	-
ENSG00000152670	1	0	0	1	0	0	0.0153629842701521	0	0	0.0150219564109841	0	0	0.327312483401872	0.321054358316788	0.014046756702386	1	1	0.321054358316788	0.327312483401872	-0.014046756702386	1	1	DDX4	5	55738017	55817157	+	3829	protein_coding	DEAD-box helicase 4 [Source:HGNC Symbol;Acc:HGNC:18700]	-
ENSG00000152672	0	0	0	0	0	0	0	0	0	0	0	0	NA	NA	NA	NA	NA	NA	NA	NA	NA	NA	CLEC4F	2	70808643	70820600	-	2475	protein_coding	C-type lectin domain family 4 member F [Source:HGNC Symbol;Acc:HGNC:25357]	-
ENSG00000207569	0	0	0	0	0	0	0	0	0	0	0	0	NA	NA	NA	NA	NA	NA	NA	NA	NA	NA	MIR433	14	100881886	100881978	+	93	miRNA	microRNA 433 [Source:HGNC Symbol;Acc:HGNC:32026]	-
ENSG00000238731	0	0	0	0	0	0	0	0	0	0	0	0	NA	NA	NA	NA	NA	NA	NA	NA	NA	NA	RNU7-90P	16	72673503	72673564	+	62	snRNA	RNA, U7 small nuclear 90 pseudogene [Source:HGNC Symbol;Acc:HGNC:45624]	-
ENSG00000238730	0	0	0	0	0	0	0	0	0	0	0	0	NA	NA	NA	NA	NA	NA	NA	NA	NA	NA	RNU7-164P	X	40535502	40535563	-	62	snRNA	RNA, U7 small nuclear 164 pseudogene [Source:HGNC Symbol;Acc:HGNC:45698]	-
ENSG00000238735	0	5	0	0	0	0	0	5.01803220792321	0	0	0	0	1.69775308484165	5.55111512312578e-17	3.86373987017875	0.12499937753565	0.827635214069109	5.55111512312578e-17	1.69775308484165	-3.86373987017875	0.12499937753565	0.827635214069109	RNU7-113P	2	20246326	20246387	-	62	snRNA	RNA, U7 small nuclear 113 pseudogene [Source:HGNC Symbol;Acc:HGNC:45647]	-
ENSG00000143643	223	279	259	242	243	269	3.11442195864245	4.12164867676427	3.796709448986	3.30475194815604	3.52954454777576	3.97607717672508	255.478829131775	250.419933624006	0.0287782166927351	0.852256215226778	1	250.419933624006	255.478829131775	-0.0287782166927351	0.852256215226778	1	TTC13	1	230906243	230978875	-	4212	protein_coding	tetratricopeptide repeat domain 13 [Source:HGNC Symbol;Acc:HGNC:26204]	-
ENSG00000124588	708	809	660	670	680	669	3.6033920811085	4.3553289407339	3.52579621309787	3.33429465611965	3.5993740326859	3.60358122658468	730.046920775213	669.979206797913	0.12385205999808	0.262706669661466	0.908769827491931	669.979206797913	730.046920775213	-0.12385205999808	0.262706669661466	0.908769827491925	NQO2	6	2987987	3028869	+	11558	protein_coding	N-ribosyldihydronicotinamide:quinone reductase 2 [Source:HGNC Symbol;Acc:HGNC:7856]	-
ENSG00000143641	1432	1380	1960	1964	1834	1733	10.8791436413833	11.0898317373088	15.6294168255063	14.5896236130441	14.490748823982	13.9341407010041	1600.87047599977	1832.32187556726	-0.194865853991395	0.126331701237956	0.830448613351925	1832.32187556726	1600.87047599977	0.194865853991395	0.126331701237956	0.830448613351924	GALNT2	1	230057990	230282124	+	7743	protein_coding	polypeptide N-acetylgalactosaminyltransferase 2 [Source:HGNC Symbol;Acc:HGNC:4124]	-
ENSG00000124587	168	162	203	203	132	197	2.82440057657311	2.8808868531798	3.58218537941143	3.33705956925538	2.30797311383565	3.50520297617493	178.681217580304	176.158486919772	0.020325014502478	0.916232974630032	1	176.158486919772	178.681217580304	-0.020325014502478	0.916232974630032	1	PEX6	6	42963870	42979220	-	3499	protein_coding	peroxisomal biogenesis factor 6 [Source:HGNC Symbol;Acc:HGNC:8859]	-
ENSG00000167332	0	0	0	0	0	0	0	0	0	0	0	0	NA	NA	NA	NA	NA	NA	NA	NA	NA	NA	OR51E2	11	4680171	4697854	-	2907	protein_coding	olfactory receptor family 51 subfamily E member 2 [Source:HGNC Symbol;Acc:HGNC:15195]	-
ENSG00000167333	0	0	0	0	0	0	0	0	0	0	0	0	NA	NA	NA	NA	NA	NA	NA	NA	NA	NA	TRIM68	11	4598672	4608259	-	4282	protein_coding	tripartite motif containing 68 [Source:HGNC Symbol;Acc:HGNC:21161]	-
ENSG00000009830	265	284	293	309	303	260	1.55761287911264	1.76573763223645	1.80765807367419	1.77591856206798	1.85223500848504	1.61739814014037	282.369709460166	288.838168292376	-0.0332302926598957	0.797114309672143	1	288.838168292376	282.369709460166	0.0332302926598957	0.797114309672143	1	POMT2	14	77274956	77320884	-	10008	protein_coding	protein O-mannosyltransferase 2 [Source:HGNC Symbol;Acc:HGNC:19743]	-
ENSG00000281655	4	1	1	2	1	2	0.326351549350416	0.0863018021889705	0.0856368525007044	0.159553595277831	0.0848526659659452	0.17269732835298	1.99290683208086	1.65507369189444	0.252960393190106	1	1	1.65507369189444	1.99290683208086	-0.252960393190106	1	1	AP000851.2	11	102681310	102683913	+	721	lincRNA	novel transcript	-
ENSG00000281652	0	0	0	0	0	0	0	0	0	0	0	0	NA	NA	NA	NA	NA	NA	NA	NA	NA	NA	DUX4L7	4	190071232	190072506	+	1275	unprocessed_pseudogene	double homeobox 4 like 7 [Source:HGNC Symbol;Acc:HGNC:37266]	-
ENSG00000220161	0	0	0	0	0	0	0	0	0	0	0	0	NA	NA	NA	NA	NA	NA	NA	NA	NA	NA	LINC02076	17	18411159	18414380	+	1871	lincRNA	long intergenic non-protein coding RNA 2076 [Source:HGNC Symbol;Acc:HGNC:52924]	-
ENSG00000178927	837	701	858	821	831	884	6.80625013641627	6.02968525907543	7.32326491847951	6.52794544804773	7.02786282363312	7.60789742800446	802.084607907445	842.196049615909	-0.0700587321546417	0.5140637697729	0.954568522271136	842.196049615909	802.084607907445	0.0700587321546417	0.5140637697729	0.954568522271136	CYBC1	17	82442589	82450829	-	7234	protein_coding	cytochrome b-245 chaperone 1 [Source:HGNC Symbol;Acc:HGNC:28672]	-
ENSG00000178921	1631	1619	2012	1900	1660	1742	14.8266663116277	15.5679195477334	19.1978475280253	16.8886161467393	15.6941371948696	16.7597539684309	1764.79920550533	1756.56740462612	0.00664289014634374	0.952089470871466	1	1756.56740462612	1764.79920550533	-0.00664289014634374	0.952089470871463	1	PFAS	17	8247618	8270491	+	6471	protein_coding	phosphoribosylformylglycinamidine synthase [Source:HGNC Symbol;Acc:HGNC:8863]	-
ENSG00000178922	0	0	0	0	0	0	0	0	0	0	0	0	NA	NA	NA	NA	NA	NA	NA	NA	NA	NA	HYI	1	43451003	43453989	-	2740	protein_coding	hydroxypyruvate isomerase (putative) [Source:HGNC Symbol;Acc:HGNC:26948]	-
ENSG00000178928	0	0	0	0	0	0	0	0	0	0	0	0	NA	NA	NA	NA	NA	NA	NA	NA	NA	NA	TPRX1	19	47801243	47819051	-	2075	protein_coding	tetrapeptide repeat homeobox 1 [Source:HGNC Symbol;Acc:HGNC:32174]	Homeobox
ENSG00000266341	0	0	0	0	0	0	0	0	0	0	0	0	NA	NA	NA	NA	NA	NA	NA	NA	NA	NA	AC004477.2	17	48060383	48060669	-	192	antisense	novel transcript, antisense to NFE2L1	-
ENSG00000266340	0	0	0	0	0	0	0	0	0	0	0	0	NA	NA	NA	NA	NA	NA	NA	NA	NA	NA	AC138207.7	17	30978610	30980250	-	668	antisense	novel transcript, antisense RNF135	-
ENSG00000252861	0	0	0	0	0	0	0	0	0	0	0	0	NA	NA	NA	NA	NA	NA	NA	NA	NA	NA	RNU6-448P	5	84196883	84196989	+	107	snRNA	RNA, U6 small nuclear 448, pseudogene [Source:HGNC Symbol;Acc:HGNC:47411]	-
ENSG00000252860	0	0	0	0	0	0	0	0	0	0	0	0	NA	NA	NA	NA	NA	NA	NA	NA	NA	NA	RNU6-570P	1	200054061	200054165	+	105	snRNA	RNA, U6 small nuclear 570, pseudogene [Source:HGNC Symbol;Acc:HGNC:47533]	-
ENSG00000252863	0	0	0	0	0	0	0	0	0	0	0	0	NA	NA	NA	NA	NA	NA	NA	NA	NA	NA	RNU6-1183P	12	101871742	101871801	-	60	snRNA	RNA, U6 small nuclear 1183, pseudogene [Source:HGNC Symbol;Acc:HGNC:48146]	-
ENSG00000168310	498	453	498	547	486	521	9.40140682017505	9.04598540383384	9.86797079114182	10.0972181933309	9.54200361696501	10.4095309884213	485.275414806217	515.100131415417	-0.0859878675353934	0.412879810564206	0.954568522271136	515.100131415417	485.275414806217	0.0859878675353934	0.412879810564206	0.954568522271136	IRF2	4	184387713	184474580	-	3116	protein_coding	interferon regulatory factor 2 [Source:HGNC Symbol;Acc:HGNC:6117]	IRF
ENSG00000252864	0	0	0	0	0	0	0	0	0	0	0	0	NA	NA	NA	NA	NA	NA	NA	NA	NA	NA	RNA5SP278	8	140940562	140940663	+	102	rRNA_pseudogene	RNA, 5S ribosomal pseudogene 278 [Source:HGNC Symbol;Acc:HGNC:43178]	-
ENSG00000252867	0	0	0	0	0	0	0	0	0	0	0	0	NA	NA	NA	NA	NA	NA	NA	NA	NA	NA	RNU6-909P	5	28624657	28624763	+	107	snRNA	RNA, U6 small nuclear 909, pseudogene [Source:HGNC Symbol;Acc:HGNC:47872]	-
ENSG00000212138	0	0	0	0	2	0	0	0	0	0	1.06397864628603	0	5.55111512312578e-17	0.672912123994266	-2.66317711734446	0.544877137742967	0.954568522271136	0.672912123994266	5.55111512312578e-17	2.66317711734446	0.544877137742967	0.954568522271136	RNA5SP372	12	109059986	109060100	+	115	rRNA_pseudogene	RNA, 5S ribosomal pseudogene 372 [Source:HGNC Symbol;Acc:HGNC:43272]	-
ENSG00000252868	0	0	0	0	0	0	0	0	0	0	0	0	NA	NA	NA	NA	NA	NA	NA	NA	NA	NA	RF00201	15	29233868	29233979	+	112	snoRNA		-
ENSG00000212135	0	1	1	1	0	0	0	0.560572967371601	0.556253789666737	0.518189829708631	0	0	0.68035979878836	0.321054358316788	0.817698878960416	1	1	0.321054358316788	0.68035979878836	-0.817698878960416	1	1	SNORD67	11	46762389	46762499	-	111	snoRNA	small nucleolar RNA, C/D box 67 [Source:HGNC Symbol;Acc:HGNC:32728]	-
ENSG00000212134	0	0	0	0	0	0	0	0	0	0	0	0	NA	NA	NA	NA	NA	NA	NA	NA	NA	NA	RF00561	20	31376319	31376446	+	128	snoRNA		-
ENSG00000212133	0	0	0	0	0	0	0	0	0	0	0	0	NA	NA	NA	NA	NA	NA	NA	NA	NA	NA	RNU6-1168P	2	88383494	88383597	-	104	snRNA	RNA, U6 small nuclear 1168, pseudogene [Source:HGNC Symbol;Acc:HGNC:48131]	-
ENSG00000241073	0	0	0	0	0	0	0	0	0	0	0	0	NA	NA	NA	NA	NA	NA	NA	NA	NA	NA	AC093019.2	1	100057990	100084471	-	384	antisense	novel transcript	-
ENSG00000268416	0	0	0	0	0	0	0	0	0	0	0	0	NA	NA	NA	NA	NA	NA	NA	NA	NA	NA	AC010329.1	19	20746923	20755250	-	8328	lincRNA	novel transcript	-
ENSG00000114268	169	175	180	266	266	265	1.62787006454883	1.78305712971891	1.8198707577438	2.5053337009951	2.66473774274517	2.70152407415769	175.658148522587	264.426672036092	-0.589819122741319	4.20464509803183e-06	0.0259741950930916	264.426672036092	175.658148522587	0.589819122741319	4.20464509803183e-06	0.0259741950930916	PFKFB4	3	48517684	48562015	-	6107	protein_coding	6-phosphofructo-2-kinase/fructose-2,6-biphosphatase 4 [Source:HGNC Symbol;Acc:HGNC:8875]	-
ENSG00000241074	0	0	0	0	0	0	0	0	0	0	0	0	NA	NA	NA	NA	NA	NA	NA	NA	NA	NA	RN7SL813P	2	168451324	168451606	+	283	misc_RNA	RNA, 7SL, cytoplasmic 813, pseudogene [Source:HGNC Symbol;Acc:HGNC:46829]	-
ENSG00000268412	3	0	1	3	1	5	0.474394086858166	0	0.165978953368301	0.463863476594017	0.164459064950125	0.836792834290984	1.32225933436205	2.98912637050835	-1.09878661401711	0.406028205095374	0.954568522271136	2.98912637050835	1.32225933436205	1.09878661401711	0.406028205095374	0.954568522271136	TRMT112P6	2	26028208	26028612	-	372	processed_pseudogene	tRNA methyltransferase subunit 11-2 pseudogene 6 [Source:HGNC Symbol;Acc:HGNC:44025]	-
ENSG00000200673	0	0	0	0	0	0	0	0	0	0	0	0	NA	NA	NA	NA	NA	NA	NA	NA	NA	NA	RN7SKP174	7	144849755	144850084	-	330	misc_RNA	RNA, 7SK small nuclear pseudogene 174 [Source:HGNC Symbol;Acc:HGNC:45898]	-
ENSG00000200670	0	0	0	0	0	0	0	0	0	0	0	0	NA	NA	NA	NA	NA	NA	NA	NA	NA	NA	RNU6-912P	7	65814672	65814775	+	104	snRNA	RNA, U6 small nuclear 912, pseudogene [Source:HGNC Symbol;Acc:HGNC:47875]	-
ENSG00000200677	0	0	1	1	0	0	0	0	0.882059580757255	0.82170101568083	0	0	0.33842045154592	0.321054358316788	0.0244009158897031	1	1	0.321054358316788	0.33842045154592	-0.0244009158897031	1	1	RF00093	15	90755243	90755312	-	70	snoRNA		-
ENSG00000040487	871	823	761	839	764	777	19.0753756355284	19.0655332421064	17.4934154381753	17.9666793190376	17.401556936465	18.0096759489801	821.964175025363	788.755186297712	0.0595352575158266	0.533102476588332	0.954568522271136	788.755186297712	821.964175025363	-0.0595352575158266	0.533102476588339	0.954568522271136	PQLC2	1	19312326	19329300	+	2686	protein_coding	PQ loop repeat containing 2 [Source:HGNC Symbol;Acc:HGNC:26001]	-
ENSG00000200674	1	2	1	0	2	0	0.173014314030625	0.366021172813222	0.181600501920611	0	0.35987513036145	0	1.3443283289766	0.672912123994266	0.891738648634591	0.754550135803081	1	0.672912123994266	1.3443283289766	-0.891738648634591	0.754550135803081	1	RN7SKP160	1	173791548	173791887	+	340	misc_RNA	RNA, 7SK small nuclear pseudogene 160 [Source:HGNC Symbol;Acc:HGNC:45884]	-
ENSG00000204709	0	1	0	0	0	3	0	0.133527037292377	0	0	0	0.400798627926497	0.340577337023995	1.01905052763134	-1.29566011990927	0.684632160186118	1	1.01905052763134	0.340577337023995	1.29566011990927	0.684632160186118	1	LINC01556	6	28943877	28944537	+	466	lincRNA	long intergenic non-protein coding RNA 1556 [Source:HGNC Symbol;Acc:HGNC:21195]	-
ENSG00000204703	0	0	0	0	0	0	0	0	0	0	0	0	NA	NA	NA	NA	NA	NA	NA	NA	NA	NA	OR2B3	6	29086208	29087313	-	1106	protein_coding	olfactory receptor family 2 subfamily B member 3 [Source:HGNC Symbol;Acc:HGNC:8238]	-
ENSG00000204702	0	0	0	0	0	0	0	0	0	0	0	0	NA	NA	NA	NA	NA	NA	NA	NA	NA	NA	OR2J1	6	29099657	29102701	+	2295	protein_coding	olfactory receptor family 2 subfamily J member 1 (gene/pseudogene) [Source:HGNC Symbol;Acc:HGNC:8259]	-
ENSG00000204701	0	0	0	0	0	0	0	0	0	0	0	0	NA	NA	NA	NA	NA	NA	NA	NA	NA	NA	OR2J3	6	29108059	29114770	+	3820	protein_coding	olfactory receptor family 2 subfamily J member 3 [Source:HGNC Symbol;Acc:HGNC:8261]	-
ENSG00000204700	0	0	0	0	0	0	0	0	0	0	0	0	NA	NA	NA	NA	NA	NA	NA	NA	NA	NA	OR2J2	6	29170907	29175811	+	2708	protein_coding	olfactory receptor family 2 subfamily J member 2 [Source:HGNC Symbol;Acc:HGNC:8260]	-
ENSG00000204706	12	13	4	7	7	9	0.0715776111584821	0.0820225909467878	0.0250432653226558	0.0408267590431562	0.0434243971942938	0.0568157049119086	9.70024420140989	7.63950111522471	0.341229423835001	0.587260445742884	0.972483724630259	7.63950111522471	9.70024420140989	-0.341229423835001	0.587260445742884	0.972483724630267	MAMDC2-AS1	9	70033921	70175888	-	9862	antisense	MAMDC2 antisense RNA 1 [Source:HGNC Symbol;Acc:HGNC:48719]	-
ENSG00000204705	0	0	0	0	0	0	0	0	0	0	0	0	NA	NA	NA	NA	NA	NA	NA	NA	NA	NA	UBTFL5	2	95450310	95451500	-	1191	unprocessed_pseudogene	UBTF like 5 (pseudogene) [Source:HGNC Symbol;Acc:HGNC:35405]	-
ENSG00000204704	0	0	0	0	0	0	0	0	0	0	0	0	NA	NA	NA	NA	NA	NA	NA	NA	NA	NA	OR2W1	6	29044213	29045240	-	1028	protein_coding	olfactory receptor family 2 subfamily W member 1 [Source:HGNC Symbol;Acc:HGNC:8281]	-
ENSG00000153107	1322	1216	1800	1945	1726	1746	5.55991090802069	5.40958724844136	7.9459145760645	7.99846952777185	7.54947885541264	7.77160202167735	1454.84849717473	1794.39876194233	-0.302659342046993	0.0210989909236256	0.702518850883662	1794.39876194233	1454.84849717473	0.302659342046993	0.0210989909236256	0.702518850883662	ANAPC1	2	111611639	111884690	-	13987	protein_coding	anaphase promoting complex subunit 1 [Source:HGNC Symbol;Acc:HGNC:19988]	-
ENSG00000228778	0	0	0	0	0	0	0	0	0	0	0	0	NA	NA	NA	NA	NA	NA	NA	NA	NA	NA	AL513542.1	10	99526948	99528467	+	731	lincRNA	novel transcript	-
ENSG00000228779	0	0	0	0	0	0	0	0	0	0	0	0	NA	NA	NA	NA	NA	NA	NA	NA	NA	NA	Z69666.1	16	125737	127219	+	801	antisense	novel transcript	-
ENSG00000228775	0	0	0	2	0	2	0	0	0	0.0328305200329099	0	0.0355350381685212	5.55111512312578e-17	1.31958278023756	-3.53345271466251	0.194876888757225	0.86394952267064	1.31958278023756	5.55111512312578e-17	3.53345271466251	0.194876888757225	0.863949522670634	WEE2-AS1	7	141704338	141738346	-	3504	antisense	WEE2 antisense RNA 1 [Source:HGNC Symbol;Acc:HGNC:48669]	-
ENSG00000228776	0	0	0	0	0	0	0	0	0	0	0	0	NA	NA	NA	NA	NA	NA	NA	NA	NA	NA	AC114492.1	1	42140635	42141391	+	454	processed_pseudogene	ribosomal protein L21 (RPL21) pseudogene	-
ENSG00000228777	0	0	0	0	0	0	0	0	0	0	0	0	NA	NA	NA	NA	NA	NA	NA	NA	NA	NA	LINC02534	6	115633542	115634191	-	283	lincRNA	long intergenic non-protein coding RNA 2534 [Source:HGNC Symbol;Acc:HGNC:53567]	-
ENSG00000228770	2	0	0	0	0	0	0.445642930078883	0	0	0	0	0	0.655961633685643	5.55111512312578e-17	2.65642308702826	0.544877137742967	0.954568522271136	5.55111512312578e-17	0.655961633685643	-2.65642308702826	0.544877137742967	0.954568522271136	AC007327.1	7	36228621	36228884	-	264	processed_pseudogene	pseudogene similar to part of mitochondrially encoded NADH dehydrogenase 2 MT-ND2	-
ENSG00000228771	0	0	0	0	0	0	0	0	0	0	0	0	NA	NA	NA	NA	NA	NA	NA	NA	NA	NA	BX510359.3	X	52583989	52586312	+	306	unprocessed_pseudogene	GAGE family member pseudogene	-
ENSG00000228772	0	0	0	0	0	0	0	0	0	0	0	0	NA	NA	NA	NA	NA	NA	NA	NA	NA	NA	AL033539.1	6	22589137	22593833	-	743	lincRNA	novel transcript	-
ENSG00000279268	0	0	0	1	0	0	0	0	0	0.254509164148929	0	0	NA	NA	NA	NA	NA	NA	NA	NA	NA	NA	AC068213.1	15	65226472	65226697	-	226	TEC	tec	-
ENSG00000279269	0	0	0	0	0	0	0	0	0	0	0	0	NA	NA	NA	NA	NA	NA	NA	NA	NA	NA	AP003072.3	11	93206990	93207583	-	594	TEC	novel transcript	-
ENSG00000141027	1765	1828	2156	2246	2025	2010	6.74019020058284	7.38410410694864	8.64193923188035	8.38664202060114	8.04252230764276	8.12369174313236	1928.57801517191	2080.70163614345	-0.109652417532188	0.287057537886997	0.908769827491931	2080.70163614345	1928.57801517191	0.109652417532188	0.287057537886997	0.908769827491925	NCOR1	17	16029157	16218185	-	15404	protein_coding	nuclear receptor corepressor 1 [Source:HGNC Symbol;Acc:HGNC:7672]	MYB
ENSG00000279261	7	9	3	3	3	3	0.16889830491915	0.229701556359405	0.0759772403441442	0.0707781842875202	0.0752815079919358	0.0766087615314797	6.36339781080986	2.98453219379594	1.06170787814277	0.158646554780798	0.86394952267064	2.98453219379594	6.36339781080986	-1.06170787814277	0.158646554780798	0.863949522670634	AL360294.1	1	234757619	234760056	-	2438	lincRNA	uncharacterized LOC100130249 [Source:NCBI gene;Acc:100130249]	-
ENSG00000279262	0	0	0	0	0	0	0	0	0	0	0	0	NA	NA	NA	NA	NA	NA	NA	NA	NA	NA	AC010335.2	19	18448275	18448802	+	528	TEC	TEC	-
ENSG00000279263	0	0	0	0	0	0	0	0	0	0	0	0	NA	NA	NA	NA	NA	NA	NA	NA	NA	NA	OR2L8	1	247948858	247949796	+	939	protein_coding	olfactory receptor family 2 subfamily L member 8 (gene/pseudogene) [Source:HGNC Symbol;Acc:HGNC:15014]	-
ENSG00000279264	0	0	0	0	0	0	0	0	0	0	0	0	NA	NA	NA	NA	NA	NA	NA	NA	NA	NA	AC091953.4	5	8614356	8614696	+	341	TEC	tec	-
ENSG00000279265	4	7	4	4	1	10	0.510410991500326	0.944826888606799	0.535741177032606	0.499080877203107	0.13270883332201	1.3504856154284	5.03707220062859	4.99696918223841	0.01033773610009	1	1	4.99696918223841	5.03707220062859	-0.01033773610009	1	1	AC000123.2	7	127349833	127350293	-	461	TEC	TEC	-
ENSG00000279266	0	0	0	0	0	0	0	0	0	0	0	0	NA	NA	NA	NA	NA	NA	NA	NA	NA	NA	AC068860.1	11	20131730	20135465	+	3736	TEC	TEC	-
ENSG00000279267	11	4	3	10	5	11	0.316882240193212	0.121887559996568	0.0907113182953103	0.281680073935642	0.149801107153395	0.335372799012606	5.98748702801126	8.61410844592545	-0.513548715761431	0.427387456880821	0.954568522271136	8.61410844592545	5.98748702801126	0.513548715761431	0.427387456880821	0.954568522271136	AL078621.3	2	113605867	113607908	-	2042	TEC	TEC	-
ENSG00000226646	0	0	0	0	0	0	0	0	0	0	0	0	NA	NA	NA	NA	NA	NA	NA	NA	NA	NA	RPL7P37	10	35697300	35698037	+	738	processed_pseudogene	ribosomal protein L7 pseudogene 37 [Source:HGNC Symbol;Acc:HGNC:36656]	-
ENSG00000226647	0	2	5	0	0	5	0	0.0881354098842036	0.218640830924249	0	0	0.22045816880754	2.37440906802564	1.69758343180786	0.459671684467918	0.849348582982538	1	1.69758343180786	2.37440906802564	-0.459671684467918	0.849348582982538	1	AL365356.1	10	5712174	5744067	-	1412	antisense	novel transcript	-
ENSG00000226644	0	0	0	0	0	0	0	0	0	0	0	0	NA	NA	NA	NA	NA	NA	NA	NA	NA	NA	AL121899.1	20	2207217	2213151	+	546	lincRNA	uncharacterized LOC388780 [Source:NCBI gene;Acc:388780]	-
ENSG00000226645	1	0	0	0	1	2	0.140393476779028	0	0	0	0.146011389406793	0.297171297714793	0.327312483401872	1.01820605449255	-1.30520776753091	0.684632160186118	1	1.01820605449255	0.327312483401872	1.30520776753091	0.684632160186118	1	AP006216.1	11	116773389	116774205	+	419	antisense	novel transcript	-
ENSG00000226642	0	0	0	0	0	0	0	0	0	0	0	0	NA	NA	NA	NA	NA	NA	NA	NA	NA	NA	ACTG1P12	3	12070195	12071360	+	1166	processed_pseudogene	actin gamma 1 pseudogene 12 [Source:HGNC Symbol;Acc:HGNC:44496]	-
ENSG00000226643	0	0	0	0	0	0	0	0	0	0	0	0	NA	NA	NA	NA	NA	NA	NA	NA	NA	NA	AL513314.1	1	222452738	222454705	-	318	lincRNA	novel transcript	-
ENSG00000226640	0	0	0	0	0	0	0	0	0	0	0	0	NA	NA	NA	NA	NA	NA	NA	NA	NA	NA	AL357793.1	1	193678894	193727035	+	401	lincRNA	novel transcript	-
ENSG00000226641	0	0	0	0	0	0	0	0	0	0	0	0	NA	NA	NA	NA	NA	NA	NA	NA	NA	NA	AL391647.1	X	41322601	41323111	-	511	processed_pseudogene	novel pseudogene	-
ENSG00000275710	1	0	2	0	4	2	0.285557605681614	0	0.599457967504931	0	1.18793732352323	0.604440649235429	1.00081806232843	2.02965308302765	-0.921982395418542	0.635968915409008	0.994565610461751	2.02965308302765	1.00081806232843	0.921982395418542	0.635968915409008	0.994565610461751	AC007485.1	17	54964474	54964679	+	206	antisense	novel transcript, antisense to COX11	-
ENSG00000143756	617	555	541	567	509	462	6.00511958923636	5.71378187540164	5.52673665176659	5.39598168636203	5.15221625251096	4.75892004211071	573.350509718621	509.02467035954	0.171431478228839	0.102064049017814	0.82617305625277	509.02467035954	573.350509718621	-0.171431478228839	0.102064049017815	0.82617305625277	FBXO28	1	224114087	224162047	+	6044	protein_coding	F-box protein 28 [Source:HGNC Symbol;Acc:HGNC:29046]	-
ENSG00000226648	1	0	0	5	2	4	0.0402358869838663	0	0	0.196713649444795	0.0836918907817325	0.170334847800955	0.327312483401872	3.63421282149187	-3.03510512205174	0.022924560569729	0.706404600576899	3.63421282149187	0.327312483401872	3.03510512205174	0.022924560569729	0.706404600576899	PLCG1-AS1	20	41098329	41138003	-	1462	antisense	PLCG1 antisense RNA 1 [Source:HGNC Symbol;Acc:HGNC:40450]	-
ENSG00000226649	0	1	2	0	0	3	0	0.143042757191374	0.283881244381645	0	0	0.429361288767236	1.0187783819325	1.01905052763134	0.00419599277632099	1	1	1.01905052763134	1.0187783819325	-0.00419599277632099	1	1	AC019118.1	2	3156756	3157797	+	435	lincRNA	novel transcript	-
ENSG00000183246	1	0	0	0	1	0	0.00963552281251639	0	0	0	0.0100210929011378	0	0.327312483401872	0.336707339373845	-0.000304046368898651	1	1	0.336707339373845	0.327312483401872	0.000304046368898651	1	1	RIMBP3C	22	21545357	21551461	-	6105	protein_coding	RIMS binding protein 3C [Source:HGNC Symbol;Acc:HGNC:33892]	-
ENSG00000158023	39	52	41	44	38	42	0.142362383124176	0.200783566097976	0.157090350404798	0.157048658287121	0.144262695757677	0.162259401091683	44.2936314551079	41.0974669177358	0.106688274177142	0.661352321233476	1	41.0974669177358	44.2936314551079	-0.106688274177142	0.661352321233476	1	WDR66	12	121917862	122003927	+	16115	protein_coding	WD repeat domain 66 [Source:HGNC Symbol;Acc:HGNC:28506]	-
ENSG00000183242	34	29	42	28	43	43	0.359655722027338	0.324489189348891	0.466328927787508	0.289612298279882	0.473060097633914	0.481400401989519	35.1774530244125	37.9677618608055	-0.10825346172385	0.735121414505186	1	37.9677618608055	35.1774530244125	0.10825346172385	0.735121414505186	1	WT1-AS	11	32435518	32458769	+	5561	bidirectional_promoter_lncRNA	WT1 antisense RNA [Source:HGNC Symbol;Acc:HGNC:18135]	-
ENSG00000164045	682	517	637	594	651	599	9.74460994350774	7.81384524618754	9.55332443671752	8.29884095992443	9.67388406050562	9.05809442212248	613.989773269141	612.184436488421	0.00470405174620761	0.975846499976664	1	612.184436488421	613.989773269141	-0.00470405174620761	0.975846499976664	1	CDC25A	3	48157146	48188402	-	4117	protein_coding	cell division cycle 25A [Source:HGNC Symbol;Acc:HGNC:1725]	-
ENSG00000167800	36	53	24	23	27	36	1.36802015745145	2.13039455235603	0.957273963612525	0.854611521476832	1.06707160746709	1.44784620630812	37.9035416963497	28.6235429166793	0.404149959771775	0.231217779370763	0.907031485672575	28.6235429166793	37.9035416963497	-0.404149959771775	0.231217779370763	0.907031485672575	TBX10	11	67631303	67639560	-	1548	protein_coding	T-box 10 [Source:HGNC Symbol;Acc:HGNC:11593]	T-box
ENSG00000283728	0	0	0	0	0	0	0	0	0	0	0	0	NA	NA	NA	NA	NA	NA	NA	NA	NA	NA	MIR7108	19	2434914	2435000	-	87	miRNA	microRNA 7108 [Source:HGNC Symbol;Acc:HGNC:49998]	-
ENSG00000227412	0	0	0	0	0	0	0	0	0	0	0	0	NA	NA	NA	NA	NA	NA	NA	NA	NA	NA	STK33P1	9	85492579	85494094	+	1218	processed_pseudogene	serine/threonine kinase 33 pseudogene 1 [Source:HGNC Symbol;Acc:HGNC:26871]	-
ENSG00000183248	60	58	42	53	66	91	0.792076303012736	0.809912200165702	0.581969292510397	0.684136168800691	0.906148779770078	1.27141431895953	53.5512970845167	69.9976884033448	-0.385256131549843	0.139480246810646	0.853866488385297	69.9976884033448	53.5512970845167	0.385256131549843	0.139480246810646	0.853866488385297	PRR36	19	7868719	7874379	-	4456	protein_coding	proline rich 36 [Source:HGNC Symbol;Acc:HGNC:26172]	-
ENSG00000280650	0	0	0	0	0	0	0	0	0	0	0	0	NA	NA	NA	NA	NA	NA	NA	NA	NA	NA	KCNIP4-IT1	4	21843341	21853188	-	9848	lincRNA	KCNIP4 intronic transcript 1 [Source:HGNC Symbol;Acc:HGNC:29895]	-
ENSG00000127774	53	49	63	62	65	50	4.05424959536003	3.96483273021345	5.05836508600715	4.63742835897893	5.1711575949207	4.04794452999019	55.2925917776717	58.6353839671217	-0.0850457892579618	0.715065318356649	1	58.6353839671217	55.2925917776717	0.0850457892579618	0.715065318356649	1	EMC6	17	3668815	3669668	+	769	protein_coding	ER membrane protein complex subunit 6 [Source:HGNC Symbol;Acc:HGNC:28430]	-
ENSG00000239926	0	0	0	0	0	0	0	0	0	0	0	0	NA	NA	NA	NA	NA	NA	NA	NA	NA	NA	PRDX3P4	3	64174401	64175147	+	747	processed_pseudogene	peroxiredoxin 3 pseudogene 4 [Source:HGNC Symbol;Acc:HGNC:44643]	-
ENSG00000239924	0	0	0	0	0	0	0	0	0	0	0	0	NA	NA	NA	NA	NA	NA	NA	NA	NA	NA	RPL29P22	11	63115880	63116338	-	459	processed_pseudogene	ribosomal protein L29 pseudogene 22 [Source:HGNC Symbol;Acc:HGNC:35675]	-
ENSG00000239923	0	0	0	0	0	0	0	0	0	0	0	0	NA	NA	NA	NA	NA	NA	NA	NA	NA	NA	RN7SL864P	20	14223041	14223325	+	285	misc_RNA	RNA, 7SL, cytoplasmic 864, pseudogene [Source:HGNC Symbol;Acc:HGNC:46880]	-
ENSG00000239922	0	0	0	0	0	0	0	0	0	0	0	0	NA	NA	NA	NA	NA	NA	NA	NA	NA	NA	AC092958.1	3	147940004	148006755	+	2835	lincRNA	novel transcript	-
ENSG00000239921	0	0	0	0	0	0	0	0	0	0	0	0	NA	NA	NA	NA	NA	NA	NA	NA	NA	NA	LINC01471	3	127480690	127537780	-	3707	lincRNA	long intergenic non-protein coding RNA 1471 [Source:HGNC Symbol;Acc:HGNC:51106]	-
ENSG00000239920	3	4	0	5	0	1	0.0335184426042237	0.0472733898410239	0	0.0546239991430751	0	0.0118247648378441	2.33895907808545	1.95456751466773	0.248557919408212	1	1	1.95456751466773	2.33895907808545	-0.248557919408212	1	1	AC104389.4	11	5254392	5678434	-	5265	protein_coding	novel transcript	-
ENSG00000233924	0	2	0	0	0	0	0	0.142225370007423	0	0	0	0	0.679863753223697	5.55111512312578e-17	2.67799871533344	0.544877137742967	0.954568522271136	5.55111512312578e-17	0.679863753223697	-2.67799871533344	0.544877137742967	0.954568522271136	RPSAP13	14	55004813	55005687	-	875	processed_pseudogene	ribosomal protein SA pseudogene 13 [Source:HGNC Symbol;Acc:HGNC:6505]	-
ENSG00000233927	1720	1771	1486	1373	1427	1410	47.7483581147284	52.0047166110792	43.2995930110286	37.2693178938577	41.1996733715829	41.4265764457109	1667.34358513904	1397.65985464534	0.254646758077762	0.0110392871471463	0.639817471362184	1397.65985464534	1667.34358513904	-0.254646758077762	0.0110392871471463	0.639817471362184	RPS28	19	8321158	8323340	+	2119	protein_coding	ribosomal protein S28 [Source:HGNC Symbol;Acc:HGNC:10418]	-
ENSG00000233926	0	0	0	0	0	3	0	0	0	0	0	0.0990833743309006	5.55111512312578e-17	1.01905052763134	-3.18063872244653	0.317315706614451	0.908769827491931	1.01905052763134	5.55111512312578e-17	3.18063872244653	0.317315706614451	0.908769827491925	AL591368.1	9	81689713	81776900	+	1885	lincRNA	uncharacterized LOC101927502 [Source:NCBI gene;Acc:101927502]	-
ENSG00000233921	0	0	0	0	0	0	0	0	0	0	0	0	NA	NA	NA	NA	NA	NA	NA	NA	NA	NA	RPS15AP40	X	36374793	36375183	-	391	processed_pseudogene	ribosomal protein S15a pseudogene 40 [Source:HGNC Symbol;Acc:HGNC:36041]	-
ENSG00000233920	0	0	0	0	0	2	0	0	0	0	0	0.157215623412245	5.55111512312578e-17	0.679819624672285	-2.66979938307759	0.544877137742967	0.954568522271136	0.679819624672285	5.55111512312578e-17	2.66979938307759	0.544877137742967	0.954568522271136	AL162595.2	1	229223461	229227562	-	792	antisense	novel transcript	-
ENSG00000233922	300	320	375	338	277	320	2.59140382248513	2.92386957430826	3.40000939719206	2.85483789001592	2.48847575458453	2.92545723917764	333.818825450758	309.7920780404	0.10735384118494	0.429187085886874	0.954568522271136	309.7920780404	333.818825450758	-0.10735384118494	0.429187085886874	0.954568522271136	LINC01694	21	45593654	45603056	+	6810	lincRNA	long intergenic non-protein coding RNA 1694 [Source:HGNC Symbol;Acc:HGNC:52481]	-
ENSG00000173838	0	0	0	0	0	0	0	0	0	0	0	0	NA	NA	NA	NA	NA	NA	NA	NA	NA	NA	MARCH10	17	62701314	62808344	-	4920	protein_coding	membrane associated ring-CH-type finger 10 [Source:HGNC Symbol;Acc:HGNC:26655]	-
ENSG00000233929	0	0	0	0	0	0	0	0	0	0	0	0	NA	NA	NA	NA	NA	NA	NA	NA	NA	NA	MT1XP1	1	16241213	16241398	-	186	processed_pseudogene	metallothionein 1X pseudogene 1 [Source:HGNC Symbol;Acc:HGNC:7442]	-
ENSG00000122729	748	717	916	910	890	842	5.82409005218644	5.90527078149618	7.48612313939844	6.92817401705743	7.20702941412142	6.93854662416834	798.327939514497	875.890992313426	-0.133851489077444	0.2330213040426	0.908769827491931	875.890992313426	798.327939514497	0.133851489077444	0.233021304042601	0.908769827491925	ACO1	9	32384603	32454769	+	7555	protein_coding	aconitase 1 [Source:HGNC Symbol;Acc:HGNC:117]	-
ENSG00000198728	933	855	881	1080	973	971	19.6715414683853	19.0685223901082	19.4969943889964	22.2654468765128	21.3358226928629	21.6673557892412	893.691548208116	1001.81528304765	-0.164778665291468	0.0715247578992048	0.788999165874483	1001.81528304765	893.691548208116	0.164778665291468	0.0715247578992036	0.788999165874483	LDB1	10	102107560	102120453	-	2790	protein_coding	LIM domain binding 1 [Source:HGNC Symbol;Acc:HGNC:6532]	-
ENSG00000162337	3946	3815	4829	5223	5103	5117	37.657839759255	38.5111991609369	48.3716093581075	48.7381746176295	50.6481626119178	51.6825192440269	4221.75386424241	5122.91477816963	-0.279126289451963	0.00804583985309396	0.602369906310101	5122.91477816963	4221.75386424241	0.279126289451963	0.00804583985309416	0.602369906310078	LRP5	11	68312609	68449275	+	6164	protein_coding	LDL receptor related protein 5 [Source:HGNC Symbol;Acc:HGNC:6697]	-
ENSG00000245311	2	0	1	0	0	0	0.14633051435426	0	0.0767962321554824	0	0	0	0.993378349060387	5.55111512312578e-17	3.1674520337826	0.317315706614451	0.908769827491931	5.55111512312578e-17	0.993378349060387	-3.1674520337826	0.317315706614451	0.908769827491925	ARNTL2-AS1	12	27389789	27446625	-	804	antisense	ARNTL2 antisense RNA 1 [Source:HGNC Symbol;Acc:HGNC:49892]	-
ENSG00000245317	10	9	12	33	15	22	0.404572673799261	0.385152953510475	0.50958050057503	1.30545347057958	0.631142766452336	0.941996225012024	10.3868454995627	23.0954813574245	-1.1446748213993	0.00367612241699674	0.514364539062059	23.0954813574245	10.3868454995627	1.1446748213993	0.00367612241699674	0.514364539062059	AC008393.1	5	179859013	179861283	+	1454	lincRNA	uncharacterized LOC100996419 [Source:NCBI gene;Acc:100996419]	-
ENSG00000165406	420	429	574	581	522	505	3.27715135211212	3.54077783966949	4.70104177673783	4.43276035385851	4.23601526306872	4.17031176150429	477.477926310771	532.53195731713	-0.157671856378157	0.241489674455096	0.908769827491931	532.53195731713	477.477926310771	0.157671856378157	0.241489674455095	0.908769827491925	MARCH8	10	45454585	45594906	-	7539	protein_coding	membrane associated ring-CH-type finger 8 [Source:HGNC Symbol;Acc:HGNC:23356]	-
ENSG00000165409	0	0	0	1	0	0	0	0	0	0.00580473015416874	0	0	NA	NA	NA	NA	NA	NA	NA	NA	NA	NA	TSHR	14	80954989	81146302	+	9909	protein_coding	thyroid stimulating hormone receptor [Source:HGNC Symbol;Acc:HGNC:12373]	-
ENSG00000200610	0	0	0	0	0	0	0	0	0	0	0	0	NA	NA	NA	NA	NA	NA	NA	NA	NA	NA	RF00019	3	106515897	106515998	+	102	misc_RNA		-
ENSG00000257998	0	0	0	0	0	0	0	0	0	0	0	0	NA	NA	NA	NA	NA	NA	NA	NA	NA	NA	AC123904.3	12	74728038	74728851	-	814	processed_pseudogene	TAF9 RNA polymerase II, TATA box binding protein (TBP)-associated factor, 32kDa (TAF9) pseudogene	-
ENSG00000257999	10	2	0	2	0	0	0.917704629803628	0.194145395875968	0	0.179466680491913	0	0	3.96624614343363	0.644564421174649	2.38949214247484	0.102018423257263	0.82617305625277	0.644564421174649	3.96624614343363	-2.38949214247484	0.102018423257263	0.82617305625277	AC016257.1	12	105102472	105107179	-	641	antisense	uncharacterized LOC414300 [Source:NCBI gene;Acc:414300]	-
ENSG00000241258	456	396	433	551	440	406	7.57744046534128	6.96060603214297	7.55232369851763	8.95282716802531	7.60414117260917	7.1402539744992	430.137552455721	461.614587623357	-0.102317600529244	0.396026213914042	0.954568522271136	461.614587623357	430.137552455721	0.102317600529244	0.396026213914042	0.954568522271136	CRCP	7	66114604	66154568	+	3540	protein_coding	CGRP receptor component [Source:HGNC Symbol;Acc:HGNC:17888]	-
ENSG00000257991	0	0	0	0	0	0	0	0	0	0	0	0	NA	NA	NA	NA	NA	NA	NA	NA	NA	NA	AC089984.3	12	71835034	71835396	-	363	processed_pseudogene	vacuolar protein sorting 24 homolog (S. cerevisiae) (VPS24) pseudogene	-
ENSG00000257997	0	0	0	0	0	0	0	0	0	0	0	0	NA	NA	NA	NA	NA	NA	NA	NA	NA	NA	AC010183.2	12	114080381	114113489	+	390	lincRNA	novel transcript	-
ENSG00000257994	0	0	0	0	0	0	0	0	0	0	0	0	NA	NA	NA	NA	NA	NA	NA	NA	NA	NA	AC084364.2	12	103505411	103506174	-	395	unprocessed_pseudogene	synaptonemal complex central element protein 2 (SYCE2) pseudogene	-
ENSG00000257995	0	0	0	0	0	0	0	0	0	0	0	0	NA	NA	NA	NA	NA	NA	NA	NA	NA	NA	AC084365.1	12	90617759	90622822	-	310	lincRNA	novel transcript	-
ENSG00000206635	0	0	0	0	0	0	0	0	0	0	0	0	NA	NA	NA	NA	NA	NA	NA	NA	NA	NA	RNU6-1062P	1	151629324	151629430	+	107	snRNA	RNA, U6 small nuclear 1062, pseudogene [Source:HGNC Symbol;Acc:HGNC:48025]	-
ENSG00000206634	4	3	4	1	3	4	1.75596617225112	1.39306565772196	1.84310957173158	0.429246799236254	1.36967400361447	1.85842945884326	3.6818936953882	2.67763971420337	0.449282749503804	0.700602884541304	1	2.67763971420337	3.6818936953882	-0.449282749503804	0.700602884541304	1	SNORA22	7	65755526	65755659	+	134	snoRNA	small nucleolar RNA, H/ACA box 22 [Source:HGNC Symbol;Acc:HGNC:32612]	-
ENSG00000206637	0	0	0	0	0	0	0	0	0	0	0	0	NA	NA	NA	NA	NA	NA	NA	NA	NA	NA	RF00156	1	201978461	201978595	+	135	snoRNA		-
ENSG00000206636	0	0	0	0	0	0	0	0	0	0	0	0	NA	NA	NA	NA	NA	NA	NA	NA	NA	NA	RF00019	12	7976259	7976360	+	102	misc_RNA		-
ENSG00000206631	0	0	0	0	0	0	0	0	0	0	0	0	NA	NA	NA	NA	NA	NA	NA	NA	NA	NA	RNU6-657P	10	94155639	94155745	-	107	snRNA	RNA, U6 small nuclear 657, pseudogene [Source:HGNC Symbol;Acc:HGNC:47620]	-
ENSG00000206630	0	0	0	1	0	0	0	0	0	0.69300085659829	0	0	NA	NA	NA	NA	NA	NA	NA	NA	NA	NA	SNORD60	16	2155023	2155105	-	83	snoRNA	small nucleolar RNA, C/D box 60 [Source:HGNC Symbol;Acc:HGNC:10217]	-
ENSG00000206633	0	3	4	0	0	0	0	1.37257939804958	1.81600501920611	0	0	0	2.37656757080468	5.55111512312578e-17	4.31848997336955	0.0570208225305157	0.766395737783594	5.55111512312578e-17	2.37656757080468	-4.31848997336955	0.0570208225305157	0.766395737783586	SNORA80B	2	10446714	10446849	-	136	snoRNA	small nucleolar RNA, H/ACA box 80B [Source:HGNC Symbol;Acc:HGNC:34355]	-
ENSG00000225224	0	1	1	0	0	0	0	0.133814192211285	0.132783162694641	0	0	0	0.68035979878836	5.55111512312578e-17	2.67615289134394	0.544877137742967	0.954568522271136	5.55111512312578e-17	0.68035979878836	-2.67615289134394	0.544877137742967	0.954568522271136	RPS27AP12	7	157192368	157192832	+	465	processed_pseudogene	ribosomal protein S27a pseudogene 12 [Source:HGNC Symbol;Acc:HGNC:35732]	-
ENSG00000255843	0	0	0	0	0	0	0	0	0	0	0	0	NA	NA	NA	NA	NA	NA	NA	NA	NA	NA	AP000593.3	11	72302139	72302965	+	578	antisense	novel transcript	-
ENSG00000206639	0	0	0	0	0	0	0	0	0	0	0	0	NA	NA	NA	NA	NA	NA	NA	NA	NA	NA	RF00019	X	21872707	21872808	+	102	misc_RNA		-
ENSG00000255847	0	2	2	1	0	0	0	0.0881354098842036	0.0874563323696995	0.0407358860465	0	0	1.35914892141062	0.321054358316788	1.70349808290226	0.474386933643531	0.954568522271136	0.321054358316788	1.35914892141062	-1.70349808290226	0.474386933643531	0.954568522271136	AP003717.1	11	73963657	73970287	-	1412	antisense	novel transcript	-
ENSG00000255845	0	0	0	0	0	0	0	0	0	0	0	0	NA	NA	NA	NA	NA	NA	NA	NA	NA	NA	AP000777.1	11	60813932	60821739	-	355	antisense	novel transcript	-
ENSG00000254719	1	4	0	12	1	0	0.282811859473137	1.19660768035092	0	3.31840794794181	0.294128712314646	0	1.68113445098552	4.21195201166515	-1.25029199629717	0.376307351769976	0.945236038535216	4.21195201166515	1.68113445098552	1.25029199629717	0.376307351769976	0.945236038535216	AC080023.2	11	10272052	10272259	-	208	processed_pseudogene	guanine nucleotide binding protein (G protein) pseudogene	-
ENSG00000254718	1	0	0	0	0	1	0.0186508772258759	0	0	0	0	0.0197391841697049	0.327312483401872	0.340577323961916	-0.00410791682664825	1	1	0.340577323961916	0.327312483401872	0.00410791682664825	1	1	AL157756.1	14	60240121	60248765	-	3154	antisense	uncharacterized LOC101927702 [Source:NCBI gene;Acc:101927702]	-
ENSG00000207946	0	0	0	0	0	0	0	0	0	0	0	0	NA	NA	NA	NA	NA	NA	NA	NA	NA	NA	MIR516B1	19	53736845	53736934	+	90	miRNA	microRNA 516b-1 [Source:HGNC Symbol;Acc:HGNC:32122]	-
ENSG00000241255	6	3	2	1	3	0	0.87798308612556	0.464355219240655	0.30718492862193	0.143082266412085	0.456558001204824	0	3.66609207693399	1.32224434684075	1.38551150791653	0.227729442189385	0.902227756373208	1.32224434684075	3.66609207693399	-1.38551150791653	0.227729442189385	0.902227756373208	AL136126.1	11	33237008	33237409	+	402	processed_pseudogene	ribosomal protein S24 (RPS24) pseudogene	-
ENSG00000207940	0	0	0	0	0	0	0	0	0	0	0	0	NA	NA	NA	NA	NA	NA	NA	NA	NA	NA	MIR567	3	112112801	112112898	+	98	miRNA	microRNA 567 [Source:HGNC Symbol;Acc:HGNC:32823]	-
ENSG00000207941	0	0	0	0	0	0	0	0	0	0	0	0	NA	NA	NA	NA	NA	NA	NA	NA	NA	NA	MIR552	1	34669599	34669694	-	96	miRNA	microRNA 552 [Source:HGNC Symbol;Acc:HGNC:32808]	-
ENSG00000207942	0	0	0	0	0	0	0	0	0	0	0	0	NA	NA	NA	NA	NA	NA	NA	NA	NA	NA	MIR136	14	100884702	100884783	+	82	miRNA	microRNA 136 [Source:HGNC Symbol;Acc:HGNC:31522]	-
ENSG00000207943	0	0	0	0	0	0	0	0	0	0	0	0	NA	NA	NA	NA	NA	NA	NA	NA	NA	NA	MIR634	17	66787072	66787168	+	97	miRNA	microRNA 634 [Source:HGNC Symbol;Acc:HGNC:32890]	-
ENSG00000205414	44	69	29	53	42	56	1.04831678327183	1.73893412600206	0.725225171704021	1.2347147704236	1.04070815341464	1.41207519837584	47.6504159876651	50.0719855184944	-0.0710992458382773	0.842438934294882	1	50.0719855184944	47.6504159876651	0.0710992458382773	0.842438934294882	1	AC007608.1	16	50606076	50613684	-	2469	antisense	novel transcript, antisense to NKD1	-
ENSG00000254710	0	0	0	0	0	0	0	0	0	0	0	0	NA	NA	NA	NA	NA	NA	NA	NA	NA	NA	AP001970.1	11	123188802	123228277	+	701	antisense	novel transcript	-
ENSG00000254713	0	0	0	0	0	0	0	0	0	0	0	0	NA	NA	NA	NA	NA	NA	NA	NA	NA	NA	HNRNPA1P72	11	84545131	84546846	-	967	processed_pseudogene	heterogeneous nuclear ribonucleoprotein A1 pseudogene 72 [Source:HGNC Symbol;Acc:HGNC:48802]	-
ENSG00000254712	0	0	0	0	0	0	0	0	0	0	0	0	NA	NA	NA	NA	NA	NA	NA	NA	NA	NA	AC087280.1	11	6843664	6844666	-	1003	processed_pseudogene	phosphorylated adaptor for RNA export (PHAX) pseudogene	-
ENSG00000254715	0	0	0	0	0	0	0	0	0	0	0	0	NA	NA	NA	NA	NA	NA	NA	NA	NA	NA	OR7E154P	8	7705182	7706113	-	932	unprocessed_pseudogene	olfactory receptor family 7 subfamily E member 154 pseudogene [Source:HGNC Symbol;Acc:HGNC:31309]	-
ENSG00000254714	0	0	0	0	0	0	0	0	0	0	0	0	NA	NA	NA	NA	NA	NA	NA	NA	NA	NA	AP006587.1	11	49850629	49862528	+	1502	unprocessed_pseudogene	novel pseudogene	-
ENSG00000254717	0	0	0	0	0	0	0	0	0	0	0	0	NA	NA	NA	NA	NA	NA	NA	NA	NA	NA	GLYATL1P2	11	58878302	58893460	+	1161	transcribed_unprocessed_pseudogene	glycine-N-acyltransferase like 1 pseudogene 2 [Source:HGNC Symbol;Acc:HGNC:37863]	-
ENSG00000147614	0	10	9	3	6	9	0	0.206722921522418	0.184617121553844	0.0573279778381974	0.121951040853382	0.186151655096758	6.4518423417924	6.01469307881103	0.094282023374477	1	1	6.01469307881103	6.4518423417924	-0.094282023374477	1	1	ATP6V0D2	8	85987323	86154228	+	3010	protein_coding	ATPase H+ transporting V0 subunit d2 [Source:HGNC Symbol;Acc:HGNC:18266]	-
ENSG00000240849	723	679	662	740	685	701	5.3625493222807	5.32717488057373	5.15378148686057	5.36680275025432	5.28400692606113	5.50276487161085	691.148010215586	704.798992392364	-0.0281138639920811	0.771175261558148	1	704.798992392364	691.148010215586	0.0281138639920811	0.771175261558151	1	TMEM189	20	50118254	50153734	-	7931	protein_coding	transmembrane protein 189 [Source:HGNC Symbol;Acc:HGNC:16735]	-
ENSG00000278135	2	0	0	0	0	0	1.23841824779816	0	0	0	0	0	0.655961633685643	5.55111512312578e-17	2.65642308702826	0.544877137742967	0.954568522271136	5.55111512312578e-17	0.655961633685643	-2.65642308702826	0.544877137742967	0.954568522271136	RF00004	4	25250545	25250639	+	95	snRNA		-
ENSG00000278134	0	0	1	0	1	1	0	0	0.102735724880213	0	0.101794961999079	0.10358966201539	0.33842045154592	0.678453666391703	-0.783631888266106	1	1	0.678453666391703	0.33842045154592	0.783631888266106	1	1	AL627230.7	9	67722083	67722683	+	601	unprocessed_pseudogene	family with sequence similarity 27-like (FAM27L) pseudogene	-
ENSG00000278133	258	240	210	234	261	187	20.0751529454582	19.7535236121421	17.1511585147244	17.803522006418	21.1212427700232	15.3996446361423	236.975111353842	225.960537046745	0.0686538635328789	0.653741549499043	1	225.960537046745	236.975111353842	-0.0686538635328789	0.653741549499043	1	AC135050.6	16	31122235	31124064	+	756	sense_intronic	novel transcript, sense intronic to KAT8	-
ENSG00000158683	1	0	0	1	0	0	0.00573901139223537	0	0	0.00561161669245445	0	0	0.327312483401872	0.321054358316788	0.014046756702386	1	1	0.321054358316788	0.327312483401872	-0.014046756702386	1	1	PKD1L1	7	47740202	47948491	-	10250	protein_coding	polycystin 1 like 1, transient receptor potential channel interacting [Source:HGNC Symbol;Acc:HGNC:18053]	-
ENSG00000278131	0	0	0	0	0	0	0	0	0	0	0	0	NA	NA	NA	NA	NA	NA	NA	NA	NA	NA	AC116050.1	2	91589494	91621421	+	1779	unprocessed_pseudogene	otopetrin 1 (OTOP1) pseudogene	-
ENSG00000278130	0	0	0	0	0	0	0	0	0	0	0	0	NA	NA	NA	NA	NA	NA	NA	NA	NA	NA	AL591424.3	9	138177426	138179774	-	872	unprocessed_pseudogene	family with sequence similarity 166, member A (FAM166A) pseudogene	-
ENSG00000240842	0	0	0	0	0	0	0	0	0	0	0	0	NA	NA	NA	NA	NA	NA	NA	NA	NA	NA	AC099328.2	3	69564106	69571122	-	455	lincRNA	novel transcript	-
ENSG00000225222	0	0	0	0	0	0	0	0	0	0	0	0	NA	NA	NA	NA	NA	NA	NA	NA	NA	NA	CHCHD4P5	1	246178778	246179204	+	427	processed_pseudogene	coiled-coil-helix-coiled-coil-helix domain containing 4 pseudogene 5 [Source:HGNC Symbol;Acc:HGNC:44493]	-
ENSG00000240846	0	0	0	0	0	4	0	0	0	0	0	0.780656888667702	5.55111512312578e-17	1.35830449898811	-3.55816746106344	0.194876888757225	0.86394952267064	1.35830449898811	5.55111512312578e-17	3.55816746106344	0.194876888757225	0.863949522670634	RPS15P9	19	1307401	1307719	-	319	processed_pseudogene	ribosomal protein S15 pseudogene 9 [Source:HGNC Symbol;Acc:HGNC:36440]	-
ENSG00000240847	0	0	0	0	0	0	0	0	0	0	0	0	NA	NA	NA	NA	NA	NA	NA	NA	NA	NA	RN7SL497P	15	41191965	41192265	-	301	misc_RNA	RNA, 7SL, cytoplasmic 497, pseudogene [Source:HGNC Symbol;Acc:HGNC:46513]	-
ENSG00000124831	1580	1421	1610	1808	1666	1524	7.80970418429139	7.42960547151416	8.35292116220004	8.73829766780655	8.56430841281992	7.97246093536541	1544.23723091313	1654.84280716326	-0.0998865560406412	0.282326421642429	0.908769827491931	1654.84280716326	1544.23723091313	0.0998865560406412	0.282326421642426	0.908769827491925	LRRFIP1	2	237627576	237813682	+	11901	protein_coding	LRR binding FLII interacting protein 1 [Source:HGNC Symbol;Acc:HGNC:6702]	-
ENSG00000220868	0	0	0	0	0	0	0	0	0	0	0	0	NA	NA	NA	NA	NA	NA	NA	NA	NA	NA	MRPL35P1	6	13949095	13949666	+	572	processed_pseudogene	mitochondrial ribosomal protein L35 pseudogene 1 [Source:HGNC Symbol;Acc:HGNC:29705]	-
ENSG00000008056	60	65	59	64	61	79	0.923467296238816	1.0582244792219	0.953141305213884	0.963166025706467	0.976427289860867	1.28684813260824	61.6740468227633	67.7731963769805	-0.135138085074518	0.528762359401687	0.954568522271136	67.7731963769805	61.6740468227633	0.135138085074518	0.528762359401687	0.954568522271136	SYN1	X	47571898	47619943	-	3822	protein_coding	synapsin I [Source:HGNC Symbol;Acc:HGNC:11494]	-
ENSG00000130518	2	12	10	3	1	18	0.012852275894781	0.081569061889772	0.0674504813775484	0.0188504711921536	0.00668328295405795	0.122420030990003	8.10262829037078	7.37383461224327	0.129720455011744	0.942981185149219	1	7.37383461224327	8.10262829037078	-0.129720455011744	0.942981185149219	1	IQCN	19	18257097	18274509	-	9154	protein_coding	IQ motif containing N [Source:HGNC Symbol;Acc:HGNC:29350]	-
ENSG00000177830	1461	1343	1471	1401	1443	1464	14.3621541362922	13.9649555422772	15.178087404842	13.4666140721623	14.7528355997606	15.2314195152922	1431.84752530045	1430.39492081392	0.00165901788837658	0.989930653649688	1	1430.39492081392	1431.84752530045	-0.00165901788837658	0.989930653649691	1	CHID1	11	867860	915058	-	5984	protein_coding	chitinase domain containing 1 [Source:HGNC Symbol;Acc:HGNC:28474]	-
ENSG00000159374	0	0	0	0	0	0	0	0	0	0	0	0	NA	NA	NA	NA	NA	NA	NA	NA	NA	NA	M1AP	2	74557883	74648338	-	3000	protein_coding	meiosis 1 associated protein [Source:HGNC Symbol;Acc:HGNC:25183]	-
ENSG00000159377	5010	4814	3909	4083	3840	4006	136.567461779317	138.806490920707	111.843356386751	108.827788365031	108.863060750674	115.57140491484	4596.49838977604	3956.51718139864	0.216336150479397	0.032039204792595	0.742558762678143	3956.51718139864	4596.49838977604	-0.216336150479397	0.032039204792595	0.742558762678143	PSMB4	1	151399534	151401944	+	2158	protein_coding	proteasome subunit beta 4 [Source:HGNC Symbol;Acc:HGNC:9541]	-
ENSG00000130511	1280	1202	1132	1156	1098	1127	25.3180327727398	25.1488791031116	23.5018161328866	22.3577828476438	22.5871862250398	23.5924932763611	1210.0064823951	1121.33732269936	0.109929878817886	0.232675594910149	0.908610941070955	1121.33732269936	1210.0064823951	-0.109929878817886	0.232675594910151	0.90861094107096	SSBP4	19	18418864	18434562	+	2974	protein_coding	single stranded DNA binding protein 4 [Source:HGNC Symbol;Acc:HGNC:15676]	-
ENSG00000130513	8721	9188	7761	8201	7335	7869	245.812967467546	273.938874502798	229.610210080495	226.024869224674	215.019786202305	234.740477858102	8602.20884452878	7758.95384901142	0.148837091419781	0.112038108981829	0.827635214069109	7758.95384901142	8602.20884452878	-0.148837091419781	0.11203810898183	0.827635214069109	GDF15	19	18374731	18389176	+	2087	protein_coding	growth differentiation factor 15 [Source:HGNC Symbol;Acc:HGNC:30142]	-
ENSG00000236493	2	1	0	0	0	0	0.117767501041867	0.0622858852635113	0	0	0	0	0.996075565920466	5.55111512312578e-17	3.16907862921679	0.317315706614451	0.908769827491931	5.55111512312578e-17	0.996075565920466	-3.16907862921679	0.317315706614451	0.908769827491925	EIF2S2P3	10	92668745	92669743	-	999	processed_pseudogene	eukaryotic translation initiation factor 2 subunit 2 beta pseudogene 3 [Source:HGNC Symbol;Acc:HGNC:31664]	-
ENSG00000130517	1090	990	1233	1177	1055	1136	8.5264766994348	8.19167066282783	10.1237450020158	9.002652484301	8.58292614764974	9.40483929331637	1110.0968853755	1116.59389085986	-0.00843346001955695	0.939099814017239	1	1116.59389085986	1110.0968853755	0.00843346001955695	0.939099814017242	1	PGPEP1	19	18340587	18369950	+	7520	protein_coding	pyroglutamyl-peptidase I [Source:HGNC Symbol;Acc:HGNC:13568]	-
ENSG00000227113	2	1	1	2	1	0	0.507110920434591	0.268205169733827	0.266138666607792	0.495854061186707	0.263701604144166	0	1.33459249778318	0.978251410757513	0.394214720079612	0.999999999999998	1	0.978251410757513	1.33459249778318	-0.394214720079612	0.999999999999998	1	AC073210.1	7	65075023	65078780	+	232	unprocessed_pseudogene	pseudogene similar to part of sulfatase modifying factor 2 SUMF2	-
ENSG00000243967	0	0	0	0	0	0	0	0	0	0	0	0	NA	NA	NA	NA	NA	NA	NA	NA	NA	NA	NBPF5P	1	108375838	108410814	+	1606	transcribed_unprocessed_pseudogene	NBPF member 5, pseudogene [Source:HGNC Symbol;Acc:HGNC:24491]	-
ENSG00000164758	164	173	150	148	130	167	6.69949871551921	7.47547409197004	6.43168444302165	5.9116823072593	5.52308359790836	7.22012750520737	163.194625524832	147.723955374791	0.143902295490967	0.359310749318826	0.932817442708894	147.723955374791	163.194625524832	-0.143902295490967	0.359310749318826	0.932817442708894	MED30	8	117520713	117540262	+	1440	protein_coding	mediator complex subunit 30 [Source:HGNC Symbol;Acc:HGNC:23032]	-
ENSG00000164756	0	0	0	0	0	0	0	0	0	0	0	0	NA	NA	NA	NA	NA	NA	NA	NA	NA	NA	SLC30A8	8	116950273	117176714	+	6279	protein_coding	solute carrier family 30 member 8 [Source:HGNC Symbol;Acc:HGNC:20303]	-
ENSG00000164754	5357	4856	4505	5281	4976	4806	50.8922498851906	48.7980940860418	44.9220750632753	49.0565591839038	49.16433628478	48.3218671355335	4925.39005233891	4991.9524676584	-0.0193394129258027	0.825475248309763	1	4991.9524676584	4925.39005233891	0.0193394129258027	0.825475248309768	1	RAD21	8	116845935	116874866	-	6192	protein_coding	RAD21 cohesin complex component [Source:HGNC Symbol;Acc:HGNC:9811]	-
ENSG00000164751	475	481	451	551	519	414	5.62322634653772	6.02325443770118	5.60406942332593	6.37814614103634	6.38997439158598	5.1870714760912	471.449324129696	490.911170921152	-0.058798627586055	0.621805989406548	0.990624422810984	490.911170921152	471.449324129696	0.058798627586055	0.621805989406552	0.990624422810984	PEX2	8	76980258	77001044	-	4969	protein_coding	peroxisomal biogenesis factor 2 [Source:HGNC Symbol;Acc:HGNC:9717]	-
ENSG00000155508	480	517	551	648	623	543	7.18471655211146	8.18564907851249	8.65675267934029	9.48406057793446	9.69831426376111	8.60197482724893	519.255331074854	600.748956512809	-0.210728774580828	0.0580298946820697	0.767211716208637	600.748956512809	519.255331074854	0.210728774580828	0.0580298946820697	0.767211716208637	CNOT8	5	154857553	154876793	+	3930	protein_coding	CCR4-NOT transcription complex subunit 8 [Source:HGNC Symbol;Acc:HGNC:9207]	-
ENSG00000159082	135	114	146	150	154	115	0.984059109542217	0.878995084153686	1.11705686683261	1.06912771556985	1.16747594954929	0.887187049590292	132.27301078749	138.725260470457	-0.0689067794473498	0.699097476177205	1	138.725260470457	132.27301078749	0.0689067794473498	0.699097476177205	1	SYNJ1	21	32628759	32728048	-	8070	protein_coding	synaptojanin 1 [Source:HGNC Symbol;Acc:HGNC:11503]	-
ENSG00000155506	3614	3449	4612	4370	4200	4048	25.0345111290946	25.2719258426256	33.5332212731597	29.5994277787053	30.2579890577102	29.6770963324089	3915.3207418451	4182.89946516589	-0.0953923956575809	0.399667755950516	0.954568522271136	4182.89946516589	3915.3207418451	0.0953923956575809	0.399667755950514	0.954568522271136	LARP1	5	154712902	154817607	+	8492	protein_coding	La ribonucleoprotein domain family member 1 [Source:HGNC Symbol;Acc:HGNC:29531]	-
ENSG00000159086	881	977	848	898	818	886	7.18589955972455	8.42934783590517	7.25999122486837	7.1619697512059	6.93902324293722	7.6483700454696	907.357245225142	862.907076778938	0.0723748731112204	0.480741480321785	0.954568522271136	862.907076778938	907.357245225142	-0.0723748731112204	0.480741480321785	0.954568522271136	PAXBP1	21	32733899	32771858	-	7212	protein_coding	PAX3 and PAX7 binding protein 1 [Source:HGNC Symbol;Acc:HGNC:13579]	Others
ENSG00000011478	411	390	415	455	400	425	10.0905760612018	10.1282152577281	10.6944202090978	10.9228619989292	10.2134845010762	11.043150843189	407.366773806527	424.17264938092	-0.0584271084690213	0.593476384580978	0.975312680433358	424.17264938092	407.366773806527	0.0584271084690213	0.593476384580978	0.975312680433358	QPCTL	19	45692483	45703989	+	2396	protein_coding	glutaminyl-peptide cyclotransferase like [Source:HGNC Symbol;Acc:HGNC:25952]	-
ENSG00000186704	0	4	3	1	1	2	0	0.15241543019779	0.113430809527877	0.0352229461712542	0.0374640368410572	0.0762490959843836	2.3780511449457	1.33204070964535	0.775031412323835	0.648978821996476	1	1.33204070964535	2.3780511449457	-0.775031412323835	0.648978821996476	1	DTX2P1	7	76978617	77004308	+	1633	transcribed_unprocessed_pseudogene	DTX2 pseudogene 1 [Source:HGNC Symbol;Acc:HGNC:42352]	-
ENSG00000238832	3	4	4	1	4	1	1.21706620904302	1.71651308629649	1.70328746628987	0.396683248949366	1.68769026652266	0.429361288767236	3.69186505248821	1.99792602078525	0.848530226020095	0.42535147755982	0.954568522271136	1.99792602078525	3.69186505248821	-0.848530226020095	0.42535147755982	0.954568522271136	RF01233	7	107603363	107603507	+	145	snoRNA		-
ENSG00000243420	0	0	0	0	0	0	0	0	0	0	0	0	NA	NA	NA	NA	NA	NA	NA	NA	NA	NA	RN7SL734P	12	75957833	75958130	-	298	misc_RNA	RNA, 7SL, cytoplasmic 734, pseudogene [Source:HGNC Symbol;Acc:HGNC:46750]	-
ENSG00000235805	0	0	0	0	0	0	0	0	0	0	0	0	NA	NA	NA	NA	NA	NA	NA	NA	NA	NA	SOCS5P3	3	44709311	44710886	-	1576	processed_pseudogene	suppressor of cytokine signaling 5 pseudogene 3 [Source:HGNC Symbol;Acc:HGNC:44599]	-
ENSG00000010704	363	335	303	332	326	328	3.76271835024841	3.67311115272476	3.29664911151742	3.3649923532022	3.51441052416415	3.5983124041885	335.047995160637	327.087889006578	0.0351316917995788	0.774499925185882	1	327.087889006578	335.047995160637	-0.0351316917995788	0.774499925185882	1	HFE	6	26087281	26098343	+	5675	protein_coding	homeostatic iron regulator [Source:HGNC Symbol;Acc:HGNC:4886]	-
ENSG00000196616	2	0	0	0	1	0	0.0109167424645843	0	0	0	0.00567679058749619	0	0.655961633685643	0.336707339373845	0.783618271573453	1	1	0.336707339373845	0.655961633685643	-0.783618271573453	1	1	ADH1B	4	99304964	99352760	-	10777	protein_coding	alcohol dehydrogenase 1B (class I), beta polypeptide [Source:HGNC Symbol;Acc:HGNC:250]	-
ENSG00000125046	666	756	635	694	626	642	6.23942686241356	7.49180460741445	6.24423449031056	6.35741922945926	6.09936476717081	6.36554266146552	689.819659616119	650.189014109728	0.0851009484370947	0.427454336151744	0.954568522271136	650.189014109728	689.819659616119	-0.0851009484370947	0.427454336151742	0.954568522271136	SSUH2	3	8619400	8745040	-	6279	protein_coding	ssu-2 homolog (C. elegans) [Source:HGNC Symbol;Acc:HGNC:24809]	-
ENSG00000235806	0	1	0	1	0	0	0	0.052731863879871	0	0.0487449755064899	0	0	0.340577337023995	0.321054358316788	0.0265245901537383	1	1	0.321054358316788	0.340577337023995	-0.0265245901537383	1	1	AF241728.1	X	38770331	38799658	+	1180	lincRNA	novel transcript	-
ENSG00000196611	0	0	0	0	0	0	0	0	0	0	0	0	NA	NA	NA	NA	NA	NA	NA	NA	NA	NA	MMP1	11	102789920	102798160	-	1970	protein_coding	matrix metallopeptidase 1 [Source:HGNC Symbol;Acc:HGNC:7155]	-
ENSG00000081913	751	716	909	914	851	762	4.83236435622181	4.87334250216861	6.13929677571474	5.75064876211545	5.69493930314931	5.18925057929248	796.587348593755	836.671035965087	-0.071050428130253	0.533508035188881	0.954568522271136	836.671035965087	796.587348593755	0.071050428130253	0.533508035188878	0.954568522271136	PHLPP1	18	62715450	62980433	+	9142	protein_coding	PH domain and leucine rich repeat protein phosphatase 1 [Source:HGNC Symbol;Acc:HGNC:20610]	-
ENSG00000285768	0	0	0	0	0	0	0	0	0	0	0	0	NA	NA	NA	NA	NA	NA	NA	NA	NA	NA	AC232323.2	8	85851446	85861562	-	1661	lincRNA	uncharacterized LOC105375622 [Source:NCBI gene;Acc:105375622]	-
ENSG00000285769	0	0	0	0	0	0	0	0	0	0	0	0	NA	NA	NA	NA	NA	NA	NA	NA	NA	NA	AP003100.2	11	112637342	112751131	+	1654	lincRNA	novel transcript	-
ENSG00000285766	0	0	0	1	0	1	0	0	0	0.0820528831635636	0	0.0888122494596993	5.55111512312578e-17	0.65938752787232	-2.65407658493373	0.544877137742967	0.954568522271136	0.65938752787232	5.55111512312578e-17	2.65407658493373	0.544877137742967	0.954568522271136	AC092042.4	3	43088236	43090443	+	701	lincRNA		-
ENSG00000285764	0	0	0	0	0	0	0	0	0	0	0	0	NA	NA	NA	NA	NA	NA	NA	NA	NA	NA	AL445989.2	13	63738111	63751083	+	981	lincRNA	novel transcript	-
ENSG00000285765	0	0	0	0	0	0	0	0	0	0	0	0	NA	NA	NA	NA	NA	NA	NA	NA	NA	NA	AC134684.9	8	7579644	7582653	-	1395	protein_coding	Putative protein FAM90A23P [Source:UniProtKB/Swiss-Prot;Acc:A8MXZ1]	-
ENSG00000285762	0	0	0	0	0	0	0	0	0	0	0	0	NA	NA	NA	NA	NA	NA	NA	NA	NA	NA	AC253536.7	22	23971378	23980469	-	805	protein_coding	novel protein, AP000351.4-DDT readtrhough	-
ENSG00000285763	10	16	4	0	3	6	0.169670801183769	0.287158231915767	0.0712364241742231	0	0.0529380780168271	0.107742809699306	10.0576702963302	3.05195433772764	1.69786217166215	0.0295600427863494	0.734017821576878	3.05195433772764	10.0576702963302	-1.69786217166215	0.0295600427863494	0.734017821576878	AL358777.1	6	10659498	10692860	+	3467	antisense	novel transcript, antisense to C6orf52	-
ENSG00000285760	0	0	0	0	0	0	0	0	0	0	0	0	NA	NA	NA	NA	NA	NA	NA	NA	NA	NA	AC087498.2	17	3311218	3311934	+	717	transcribed_unprocessed_pseudogene	novel olfactory receptor pseudogene	-
ENSG00000285761	1	0	1	5	1	5	0.031339833122223	0	0.0328951362029877	0.153220754122691	0.0325939116470146	0.165842799337371	0.664573828851329	3.63625733366428	-2.24534819041586	0.072318730096092	0.790756888309085	3.63625733366428	0.664573828851329	2.24534819041586	0.072318730096092	0.790756888309089	AL645939.5	6	29752573	29763295	+	1877	lincRNA	novel transcript	-
ENSG00000120498	4	0	6	3	0	4	0.0698010878319935	0	0.109897663576994	0.0511887313239318	0	0.0738740870617018	3.33140548000391	2.31616510022943	0.502369258997174	0.760204427416749	1	2.31616510022943	3.33140548000391	-0.502369258997174	0.760204427416749	1	TEX11	X	70528940	70908731	-	3371	protein_coding	testis expressed 11 [Source:HGNC Symbol;Acc:HGNC:11733]	-
ENSG00000252002	0	5	0	0	0	0	0	2.80286483685801	0	0	0	0	1.69775308484165	5.55111512312578e-17	3.86373987017875	0.12499937753565	0.827635214069109	5.55111512312578e-17	1.69775308484165	-3.86373987017875	0.12499937753565	0.827635214069109	RNA5SP154	4	9792751	9792861	-	111	rRNA_pseudogene	RNA, 5S ribosomal pseudogene 154 [Source:HGNC Symbol;Acc:HGNC:43054]	-
ENSG00000252001	0	0	0	0	0	0	0	0	0	0	0	0	NA	NA	NA	NA	NA	NA	NA	NA	NA	NA	RNA5SP303	10	19633683	19633812	-	130	rRNA_pseudogene	RNA, 5S ribosomal pseudogene 303 [Source:HGNC Symbol;Acc:HGNC:43203]	-
ENSG00000252005	0	0	0	0	0	0	0	0	0	0	0	0	NA	NA	NA	NA	NA	NA	NA	NA	NA	NA	RNU4ATAC8P	1	73883714	73883822	+	109	snRNA	RNA, U4atac small nuclear 8, pseudogene [Source:HGNC Symbol;Acc:HGNC:46894]	-
ENSG00000254826	0	1	0	2	1	0	0	0.0738997617318857	0	0.136624871965934	0.0726588743010053	0	0.340577337023995	0.978251410757513	-1.26507335934977	0.684632160186118	1	0.978251410757513	0.340577337023995	1.26507335934977	0.684632160186118	1	AP001922.3	11	75775904	75776929	+	842	sense_intronic	novel transcript	-
ENSG00000238835	0	0	2	0	0	1	0	0	0.921554785865789	0	0	0.464607364710815	0.676012507700518	0.340577323961916	0.797699262649162	1	1	0.340577323961916	0.676012507700518	-0.797699262649162	1	1	SCARNA18	5	83064204	83064337	-	134	snoRNA	small Cajal body-specific RNA 18 [Source:HGNC Symbol;Acc:HGNC:32559]	-
ENSG00000005471	86	98	94	94	130	140	0.654709271677945	0.789169501626541	0.751126186279635	0.699727278786057	1.02927920033493	1.12799717380288	93.2383372165016	121.283078457843	-0.378533629020328	0.0626579482028253	0.778029095523524	121.283078457843	93.2383372165016	0.378533629020328	0.0626579482028253	0.778029095523524	ABCB4	7	87401697	87480435	-	7727	protein_coding	ATP binding cassette subfamily B member 4 [Source:HGNC Symbol;Acc:HGNC:45]	-
ENSG00000256713	0	0	1	0	0	1	0	0	0.0211960764342629	0	0	0.0213722577656194	0.33842045154592	0.340577323961916	0.00624624236066887	1	1	0.340577323961916	0.33842045154592	-0.00624624236066887	1	1	PGA5	11	61241042	61251448	+	2913	protein_coding	pepsinogen 5, group I (pepsinogen A) [Source:HGNC Symbol;Acc:HGNC:8887]	-
ENSG00000256712	0	0	0	0	4	0	0	0	0	0	0.635623606872171	0	5.55111512312578e-17	1.34530990492057	-3.54766969164121	0.194876888757225	0.86394952267064	1.34530990492057	5.55111512312578e-17	3.54766969164121	0.194876888757225	0.863949522670634	AC134349.1	12	11166090	11171353	-	385	sense_intronic	novel transcript	-
ENSG00000125753	1567	1553	1456	1565	1497	1477	25.5980467173664	26.8351151997831	24.9651520329851	24.9978745536892	25.4331080049112	25.5357290777104	1532.9801868185	1504.94281066164	0.0266413258245298	0.765588288169683	1	1504.94281066164	1532.9801868185	-0.0266413258245298	0.765588288169678	1	VASP	19	45506579	45526983	+	3601	protein_coding	vasodilator stimulated phosphoprotein [Source:HGNC Symbol;Acc:HGNC:12652]	-
ENSG00000256717	0	0	0	0	0	0	0	0	0	0	0	0	NA	NA	NA	NA	NA	NA	NA	NA	NA	NA	AP002991.1	11	115659658	115843146	+	574	lincRNA	novel transcript	-
ENSG00000256714	0	0	0	0	0	0	0	0	0	0	0	0	NA	NA	NA	NA	NA	NA	NA	NA	NA	NA	AC087318.1	12	22395088	22398075	-	389	lincRNA	novel transcript	-
ENSG00000037280	0	0	0	0	1	0	0	0	0	0	0.00691129373717199	0	NA	NA	NA	NA	NA	NA	NA	NA	NA	NA	FLT4	5	180601506	180649624	-	8852	protein_coding	fms related tyrosine kinase 4 [Source:HGNC Symbol;Acc:HGNC:3767]	-
ENSG00000125755	1659	1666	2050	1990	1882	2020	9.18239122808754	9.75390633836665	11.9096302068749	10.7699427441042	10.833501054558	11.8328868535871	1802.84221096142	1954.96995458962	-0.116889928970127	0.280536978487033	0.908769827491931	1954.96995458962	1802.84221096142	0.116889928970127	0.280536978487033	0.908769827491925	SYMPK	19	45815410	45863290	-	10628	protein_coding	symplekin [Source:HGNC Symbol;Acc:HGNC:22935]	-
ENSG00000160124	665	561	376	405	501	378	22.4046600242407	19.9928059857944	13.2965682505905	13.342052574199	17.5547335927175	13.4784033432601	535.092655699373	426.20861535485	0.328161285199387	0.0617271644620485	0.775792051854221	426.20861535485	535.092655699373	-0.328161285199387	0.0617271644620487	0.775792051854235	CCDC58	3	122359591	122383231	-	1746	protein_coding	coiled-coil domain containing 58 [Source:HGNC Symbol;Acc:HGNC:31136]	-
ENSG00000243004	0	0	0	0	0	0	0	0	0	0	0	0	NA	NA	NA	NA	NA	NA	NA	NA	NA	NA	AC005062.1	7	19918981	20140453	-	2564	sense_overlapping	uncharacterized LOC101927668 [Source:NCBI gene;Acc:101927668]	-
ENSG00000243007	0	0	0	0	0	0	0	0	0	0	0	0	NA	NA	NA	NA	NA	NA	NA	NA	NA	NA	RPL12P35	15	72379215	72379710	-	496	processed_pseudogene	ribosomal protein L12 pseudogene 35 [Source:HGNC Symbol;Acc:HGNC:35969]	-
ENSG00000232732	0	6	0	0	0	4	0	0.0560909850164493	0	0	0	0.0374142949947411	2.0370937236734	1.35830449898811	0.553268656034132	0.827493391280418	1	1.35830449898811	2.0370937236734	-0.553268656034132	0.827493391280418	1	AC097717.1	2	199867396	199911159	-	6656	processed_transcript	novel transcript	-
ENSG00000243008	0	0	0	0	0	0	0	0	0	0	0	0	NA	NA	NA	NA	NA	NA	NA	NA	NA	NA	AL359538.1	13	24566873	24597676	+	1710	processed_transcript	novel transcript	-
ENSG00000203914	0	0	0	0	0	0	0	0	0	0	0	0	NA	NA	NA	NA	NA	NA	NA	NA	NA	NA	HSP90B3P	1	91642516	91644082	+	1567	processed_pseudogene	heat shock protein 90 beta family member 3, pseudogene [Source:HGNC Symbol;Acc:HGNC:12100]	-
ENSG00000203910	0	3	1	0	2	0	0	0.175938546781096	0.0581943172978396	0	0.115322850445705	0	1.36007023788314	0.672912123994266	0.900235164674034	0.754550135803081	1	0.672912123994266	1.36007023788314	-0.900235164674034	0.754550135803081	1	C1orf146	1	92217940	92245813	+	1061	protein_coding	chromosome 1 open reading frame 146 [Source:HGNC Symbol;Acc:HGNC:24032]	-
ENSG00000285498	0	0	0	0	0	0	0	0	0	0	0	0	NA	NA	NA	NA	NA	NA	NA	NA	NA	NA	AC104389.6	11	5224309	5225461	-	1153	TEC	TEC	-
ENSG00000285491	0	0	0	0	0	0	0	0	0	0	0	0	NA	NA	NA	NA	NA	NA	NA	NA	NA	NA	AC135068.11	15	21609102	21610043	+	942	transcribed_unprocessed_pseudogene	olfactory receptor pseudogene	-
ENSG00000285492	0	0	0	0	0	0	0	0	0	0	0	0	NA	NA	NA	NA	NA	NA	NA	NA	NA	NA	AL356417.3	6	159051674	159121495	-	12865	lincRNA	novel transcript	-
ENSG00000231383	0	0	0	0	0	0	0	0	0	0	0	0	NA	NA	NA	NA	NA	NA	NA	NA	NA	NA	FGF12-AS1	3	192238037	192283097	+	1080	antisense	FGF12 antisense RNA 1 [Source:HGNC Symbol;Acc:HGNC:40234]	-
ENSG00000277371	0	4	0	0	0	0	0	0.882604246499968	0	0	0	0	1.35843429367026	5.55111512312578e-17	3.56487259087821	0.194876888757225	0.86394952267064	5.55111512312578e-17	1.35843429367026	-3.56487259087821	0.194876888757225	0.863949522670634	RF00017	10	125869295	125869576	+	282	misc_RNA		-
ENSG00000231381	16	17	1	3	12	10	0.93187907755109	1.04732791032694	0.0611328422307009	0.170848726032648	0.726876500928077	0.616409771002467	11.3524718715153	8.36440936227591	0.432857046087665	0.587197045417545	0.972483724630259	8.36440936227591	11.3524718715153	-0.432857046087665	0.587197045417545	0.972483724630267	RNF2P1	9	6668999	6670008	-	1010	processed_pseudogene	ring finger protein 2 pseudogene 1 [Source:HGNC Symbol;Acc:HGNC:33987]	-
ENSG00000277373	2	0	0	0	0	1	0.335184426042237	0	0	0	0	0.177371472567662	0.655961633685643	0.340577323961916	0.779814401115703	1	1	0.340577323961916	0.655961633685643	-0.779814401115703	1	1	AL132765.2	20	17565501	17565851	-	351	sense_intronic	novel transcript, sense intronic to BFSP1	-
ENSG00000175294	3	2	2	4	5	0	0.0656771865691245	0.046314551081688	0.045957700523266	0.0856257106031382	0.1138421513983	0	2.33977146207464	2.95723057608091	-0.326750196993368	0.851101971328187	1	2.95723057608091	2.33977146207464	0.326750196993368	0.851101971328187	1	CATSPER1	11	66016752	66026517	-	2687	protein_coding	cation channel sperm associated 1 [Source:HGNC Symbol;Acc:HGNC:17116]	-
ENSG00000231386	0	0	0	0	0	0	0	0	0	0	0	0	NA	NA	NA	NA	NA	NA	NA	NA	NA	NA	AC007395.1	2	70810798	70811474	-	677	processed_pseudogene	pseudogene similar to part of MOB1, Mps One Binder kinase activator-like 3 (yeast) (MOBKL3)	-
ENSG00000231384	0	0	0	0	0	0	0	0	0	0	0	0	NA	NA	NA	NA	NA	NA	NA	NA	NA	NA	AC007919.2	3	172680714	172681224	+	511	processed_pseudogene	nucleosome assembly protein 1-like 5 (NAP1L5) pseudogene	-
ENSG00000274933	0	0	0	0	0	0	0	0	0	0	0	0	NA	NA	NA	NA	NA	NA	NA	NA	NA	NA	TBC1D3I	17	36253456	36264553	-	2288	protein_coding	TBC1 domain family member 3I [Source:HGNC Symbol;Acc:HGNC:32709]	-
ENSG00000277379	0	0	0	0	0	0	0	0	0	0	0	0	NA	NA	NA	NA	NA	NA	NA	NA	NA	NA	MIR6724-3	21	8388362	8388453	+	92	miRNA	microRNA 6724-3 [Source:HGNC Symbol;Acc:HGNC:50842]	-
ENSG00000231389	0	2	4	0	1	2	0	0.0216505217043312	0.0429674117279108	0	0.0106434885458327	0.021662277964944	2.03609609422556	1.01820605449255	0.928900361910184	0.635968915409008	0.994565610461751	1.01820605449255	2.03609609422556	-0.928900361910184	0.635968915409008	0.994565610461751	HLA-DPA1	6	33064569	33080775	-	5748	protein_coding	major histocompatibility complex, class II, DP alpha 1 [Source:HGNC Symbol;Acc:HGNC:4938]	-
ENSG00000231388	0	0	0	0	0	0	0	0	0	0	0	0	NA	NA	NA	NA	NA	NA	NA	NA	NA	NA	AC079178.2	X	26496936	26505603	+	1624	processed_pseudogene	formin 2 (FMN2) pseudogene	-
ENSG00000274937	0	0	0	0	0	0	0	0	0	0	0	0	NA	NA	NA	NA	NA	NA	NA	NA	NA	NA	AC090826.2	15	74374678	74375511	+	834	lincRNA	novel transcript	-
ENSG00000274934	0	0	0	0	0	0	0	0	0	0	0	0	NA	NA	NA	NA	NA	NA	NA	NA	NA	NA	RF02176	5	136134082	136134248	+	167	misc_RNA		-
ENSG00000176928	201	180	216	242	232	219	2.12887976608803	2.01660927045095	2.40128571498914	2.50623248210898	2.55554107696355	2.45487355506006	199.973675321364	229.67404726998	-0.199728480172464	0.130219566408122	0.834688842009002	229.67404726998	199.973675321364	0.199728480172464	0.130219566408122	0.834688842009002	GCNT4	5	75025346	75030899	-	5554	protein_coding	glucosaminyl (N-acetyl) transferase 4, core 2 [Source:HGNC Symbol;Acc:HGNC:17973]	-
ENSG00000254829	0	0	0	0	0	0	0	0	0	0	0	0	NA	NA	NA	NA	NA	NA	NA	NA	NA	NA	AP003032.2	11	78015715	78016495	+	686	antisense	novel transcript	-
ENSG00000235508	1	0	0	0	2	1	0.0664687760117656	0	0	0	0.138257112229258	0.0703473297980217	0.327312483401872	1.01543913916058	-1.30227885851469	0.684632160186118	1	1.01543913916058	0.327312483401872	1.30227885851469	0.684632160186118	1	RPS2P7	20	45640486	45641370	-	885	processed_pseudogene	ribosomal protein S2 pseudogene 7 [Source:HGNC Symbol;Acc:HGNC:15838]	-
ENSG00000176923	0	0	0	0	0	0	0	0	0	0	0	0	NA	NA	NA	NA	NA	NA	NA	NA	NA	NA	OR7A15P	19	14927052	14928060	+	1009	unprocessed_pseudogene	olfactory receptor family 7 subfamily A member 15 pseudogene [Source:HGNC Symbol;Acc:HGNC:8361]	-
ENSG00000176922	0	0	0	0	0	0	0	0	0	0	0	0	NA	NA	NA	NA	NA	NA	NA	NA	NA	NA	OR51S1	11	4847489	4849238	-	1750	protein_coding	olfactory receptor family 51 subfamily S member 1 [Source:HGNC Symbol;Acc:HGNC:15204]	-
ENSG00000176920	10	6	8	11	7	15	0.174038067368084	0.110456093570854	0.146140048882859	0.18719224321723	0.126701599150925	0.276290178422703	8.02119830245766	10.9558705491709	-0.441871899217779	0.384953640376467	0.951601085804572	10.9558705491709	8.02119830245766	0.441871899217779	0.384953640376467	0.951601085804572	FUT2	19	48695971	48705950	+	3380	protein_coding	fucosyltransferase 2 [Source:HGNC Symbol;Acc:HGNC:4013]	-
ENSG00000176927	0	2	0	1	0	0	0	0.0179629328459145	0	0.00830240633626704	0	0	0.679863753223697	0.321054358316788	0.819544702949923	1	1	0.321054358316788	0.679863753223697	-0.819544702949923	1	1	EFCAB5	17	29929200	30108452	+	6928	protein_coding	EF-hand calcium binding domain 5 [Source:HGNC Symbol;Acc:HGNC:24801]	-
ENSG00000232739	7	10	1	1	2	2	0.518607137774418	0.783672536249972	0.0777634391095817	0.0724421550348338	0.154102700658555	0.156819614285262	6.02450309435797	1.66698830805939	1.78349496801804	0.0640747492297962	0.780713537213147	1.66698830805939	6.02450309435797	-1.78349496801804	0.0640747492297962	0.780713537213147	AL607028.1	10	15237492	15241767	+	794	antisense	novel transcript	-
ENSG00000176925	0	0	0	0	0	0	0	0	0	0	0	0	NA	NA	NA	NA	NA	NA	NA	NA	NA	NA	OR51F2	11	4821321	4822456	+	1136	protein_coding	olfactory receptor family 51 subfamily F member 2 [Source:HGNC Symbol;Acc:HGNC:15197]	-
ENSG00000198169	313	309	269	280	248	291	3.72791725028126	3.89291196758019	3.36286331355722	3.26085035580973	3.07194482608599	3.668131115516	298.395926921308	271.699780627375	0.135429371737657	0.294679631938039	0.908769827491931	271.699780627375	298.395926921308	-0.135429371737657	0.294679631938039	0.908769827491925	ZNF251	8	144720907	144756417	-	4939	protein_coding	zinc finger protein 251 [Source:HGNC Symbol;Acc:HGNC:13045]	zf-C2H2
ENSG00000198168	647	548	488	489	474	386	7.23155781882138	6.4789155347292	5.72509125568456	5.34425722340011	5.50992551862543	4.56609373594949	562.745385622458	446.5337000136	0.333629539091466	0.00681453815925851	0.578577567792535	446.5337000136	562.745385622458	-0.333629539091466	0.00681453815925841	0.578577567792535	SVIP	11	22813799	22830299	-	5263	protein_coding	small VCP interacting protein [Source:HGNC Symbol;Acc:HGNC:25238]	-
ENSG00000198162	459	441	478	574	545	439	2.79307063697314	2.83858563419957	3.05303750616921	3.41532500362633	3.44909804779025	2.82724659527034	461.729312682837	515.495111626119	-0.159287426614435	0.169601170086929	0.86394952267064	515.495111626119	461.729312682837	0.159287426614435	0.169601170086929	0.863949522670634	MAN1A2	1	117367449	117528872	+	9667	protein_coding	mannosidase alpha class 1A member 2 [Source:HGNC Symbol;Acc:HGNC:6822]	-
ENSG00000198160	713	643	688	873	718	551	5.06976066811364	4.83618692133607	5.13477449646675	6.06964209697274	5.30960454634577	4.14647892736109	684.404322818916	706.782101989213	-0.046752251565393	0.721129181046097	1	706.782101989213	684.404322818916	0.046752251565393	0.721129181046099	1	MIER1	1	66924895	66988619	+	8273	protein_coding	MIER1 transcriptional regulator [Source:HGNC Symbol;Acc:HGNC:29657]	Others
ENSG00000171049	0	0	0	0	0	0	0	0	0	0	0	0	NA	NA	NA	NA	NA	NA	NA	NA	NA	NA	FPR2	19	51752026	51770526	+	3700	protein_coding	formyl peptide receptor 2 [Source:HGNC Symbol;Acc:HGNC:3827]	-
ENSG00000175749	0	0	0	0	0	0	0	0	0	0	0	0	NA	NA	NA	NA	NA	NA	NA	NA	NA	NA	EIF3KP1	5	103032376	103033031	+	656	processed_pseudogene	eukaryotic translation initiation factor 3 subunit K pseudogene 1 [Source:HGNC Symbol;Acc:HGNC:44016]	-
ENSG00000231655	0	0	0	0	0	0	0	0	0	0	0	0	NA	NA	NA	NA	NA	NA	NA	NA	NA	NA	AC011742.2	2	26140263	26141264	-	352	processed_pseudogene	epithelial membrane protein 2 (EMP2) pseudogene	-
ENSG00000231654	0	0	0	0	0	0	0	0	0	0	0	0	NA	NA	NA	NA	NA	NA	NA	NA	NA	NA	RPS6KA2-AS1	6	166903698	166904835	+	627	antisense	RPS6KA2 antisense RNA 1 [Source:HGNC Symbol;Acc:HGNC:40511]	-
ENSG00000175741	71	73	50	51	72	57	7.41841126234332	8.06806883590069	5.48349650559572	5.2104309520081	7.82392823379067	6.30314574007319	64.9532679420987	59.8271885894063	0.119211965753656	0.633126349204937	0.994565610461751	59.8271885894063	64.9532679420987	-0.119211965753656	0.633126349204937	0.994565610461751	RWDD4P2	7	39854494	39855056	-	563	processed_pseudogene	RWD domain containing 4 pseudogene 2 [Source:HGNC Symbol;Acc:HGNC:23754]	-
ENSG00000171045	127	120	120	107	117	148	1.83556709578437	1.8346024386707	1.82046694800023	1.51217213942246	1.75870180414969	2.26390497713633	122.914431619342	123.792691554623	-0.0092838453858511	0.982306958862414	1	123.792691554623	122.914431619342	0.0092838453858511	0.982306958862414	1	TSNARE1	8	142212080	142403240	-	4070	protein_coding	t-SNARE domain containing 1 [Source:HGNC Symbol;Acc:HGNC:26437]	-
ENSG00000231650	0	0	0	0	1	0	0	0	0	0	0.13270883332201	0	NA	NA	NA	NA	NA	NA	NA	NA	NA	NA	RFESDP1	13	22850101	22850561	+	461	processed_pseudogene	Rieske (Fe-S) domain containing pseudogene 1 [Source:HGNC Symbol;Acc:HGNC:39420]	-
ENSG00000231653	0	0	0	0	0	0	0	0	0	0	0	0	NA	NA	NA	NA	NA	NA	NA	NA	NA	NA	AC010731.3	2	206640073	206641282	+	566	antisense	novel transcript	-
ENSG00000175745	414	417	341	430	418	438	5.64522365390607	6.01465946702117	4.88056610864063	5.73324074455099	5.92784579589352	6.32098642781807	392.500782781786	426.726972891916	-0.120320773132493	0.313530073625196	0.908769827491931	426.726972891916	392.500782781786	0.120320773132493	0.313530073625196	0.908769827491925	NR2F1	5	93583224	93594615	+	4314	protein_coding	nuclear receptor subfamily 2 group F member 1 [Source:HGNC Symbol;Acc:HGNC:7975]	RXR-like
ENSG00000179676	0	0	0	0	0	0	0	0	0	0	0	0	NA	NA	NA	NA	NA	NA	NA	NA	NA	NA	LINC00305	18	64080009	64149030	-	1035	lincRNA	long intergenic non-protein coding RNA 305 [Source:HGNC Symbol;Acc:HGNC:28597]	-
ENSG00000179674	2	4	4	0	5	1	0.0909194231381956	0.19234497489412	0.190862969561075	0	0.236394019170968	0.0481123546145666	3.36313784247682	2.0256419940628	0.711683802395339	0.583114549535109	0.969633951481328	2.0256419940628	3.36313784247682	-0.711683802395339	0.583114549535109	0.969633951481328	ARL14	3	160677159	160678452	+	1294	protein_coding	ADP ribosylation factor like GTPase 14 [Source:HGNC Symbol;Acc:HGNC:22974]	-
ENSG00000179673	4	6	0	2	1	2	0.215278560916423	0.34157511095104	0	0.105249901368084	0.055973259068112	0.113920195555808	3.34384344937238	1.65507369189444	0.964115049373093	0.456637943989641	0.954568522271136	1.65507369189444	3.34384344937238	-0.964115049373093	0.456637943989641	0.954568522271136	RPRML	17	46978156	46979248	-	1093	protein_coding	reprimo like [Source:HGNC Symbol;Acc:HGNC:32422]	-
ENSG00000167632	301	296	372	364	376	424	1.8304853610973	1.90408202377353	2.37453028873348	2.16447243663264	2.37808521996318	2.72894986389017	324.930901083159	386.851683639431	-0.251384085950998	0.0702356965480316	0.786564955812606	386.851683639431	324.930901083159	0.251384085950998	0.0702356965480321	0.786564955812606	TRAPPC9	8	139727725	140458579	-	9673	protein_coding	trafficking protein particle complex 9 [Source:HGNC Symbol;Acc:HGNC:30832]	-
ENSG00000147316	441	406	441	567	500	395	2.6538891300002	2.58442775934206	2.78559378598225	3.3364003388616	3.12934895966478	2.51577164339063	431.389000457792	483.109652830224	-0.16378088602778	0.190868008455324	0.86394952267064	483.109652830224	431.389000457792	0.16378088602778	0.190868008455324	0.863949522670634	MCPH1	8	6406592	6648504	+	9775	protein_coding	microcephalin 1 [Source:HGNC Symbol;Acc:HGNC:6954]	-
ENSG00000230381	0	0	0	0	0	0	0	0	0	0	0	0	NA	NA	NA	NA	NA	NA	NA	NA	NA	NA	AL136376.1	1	116429049	116433368	-	515	lincRNA	novel transcript	-
ENSG00000230383	108	123	104	104	89	110	7.37016892251108	8.87877346116528	7.44941270059491	6.93965590969424	6.31660176608902	7.94467813902252	112.321102086255	100.509464838785	0.160030982377879	0.362094537657145	0.934295665616234	100.509464838785	112.321102086255	-0.160030982377879	0.362094537657145	0.934295665616227	AC009245.1	7	137721985	137722846	+	862	processed_pseudogene	ribosomal protein L6 (RPL6) pseudogene	-
ENSG00000230384	1	0	0	0	1	0	0.0666193281658126	0	0	0	0.0692851326856698	0	0.327312483401872	0.336707339373845	-0.000304046368898651	1	1	0.336707339373845	0.327312483401872	0.000304046368898651	1	1	RPSAP25	2	176242111	176242993	+	883	processed_pseudogene	ribosomal protein SA pseudogene 25 [Source:HGNC Symbol;Acc:HGNC:36405]	-
ENSG00000230385	0	0	0	0	0	0	0	0	0	0	0	0	NA	NA	NA	NA	NA	NA	NA	NA	NA	NA	AC012507.1	2	230908852	230910102	+	600	antisense	novel transcript	-
ENSG00000230386	0	0	0	0	0	0	0	0	0	0	0	0	NA	NA	NA	NA	NA	NA	NA	NA	NA	NA	AC104057.1	7	65617082	65619153	+	428	unprocessed_pseudogene	pseudogene similar to part of glutamate receptor, metabotropic 8 GRM8	-
ENSG00000230387	0	0	0	0	0	0	0	0	0	0	0	0	NA	NA	NA	NA	NA	NA	NA	NA	NA	NA	AL118508.1	20	23187961	23190307	+	2347	lincRNA	uncharacterized LOC100505664 [Source:NCBI gene;Acc:100505664]	-
ENSG00000248783	0	0	0	0	0	0	0	0	0	0	0	0	NA	NA	NA	NA	NA	NA	NA	NA	NA	NA	AC106771.1	5	12553890	12574637	-	372	lincRNA	novel transcript	-
ENSG00000145220	1228	1181	994	1043	994	927	31.1500372548799	31.6886894634371	26.4655910431608	25.8699401271485	26.2232425737291	24.8868467570712	1139.18292311283	982.109059766477	0.214035919118878	0.0343379343631156	0.745162996720011	982.109059766477	1139.18292311283	-0.214035919118878	0.0343379343631159	0.745162996720011	LYAR	4	4267701	4290169	-	2319	protein_coding	Ly1 antibody reactive [Source:HGNC Symbol;Acc:HGNC:26021]	-
ENSG00000248780	0	0	0	0	0	0	0	0	0	0	0	0	NA	NA	NA	NA	NA	NA	NA	NA	NA	NA	ARL4AP2	4	40786110	40786710	+	601	processed_pseudogene	ADP ribosylation factor like GTPase 4A pseudogene 2 [Source:HGNC Symbol;Acc:HGNC:32379]	-
ENSG00000248787	0	0	0	0	0	0	0	0	0	0	0	0	NA	NA	NA	NA	NA	NA	NA	NA	NA	NA	AC092903.2	3	125907765	125916360	-	1034	lincRNA	novel transcript	-
ENSG00000248785	0	0	0	0	0	0	0	0	0	0	0	0	NA	NA	NA	NA	NA	NA	NA	NA	NA	NA	HIGD1AP14	4	109673843	109674124	+	282	processed_pseudogene	HIG1 hypoxia inducible domain family member 1A pseudogene 14 [Source:HGNC Symbol;Acc:HGNC:43009]	-
ENSG00000167476	33	35	23	30	34	33	0.995497745345443	1.11683383499419	0.728264576932913	0.884908786117816	1.06670679666112	1.05358654705191	30.4730436992408	32.2069228354848	-0.0784235008385879	0.772041555092805	1	32.2069228354848	30.4730436992408	0.0784235008385879	0.772041555092805	1	JSRP1	19	2252252	2269759	-	1950	protein_coding	junctional sarcoplasmic reticulum protein 1 [Source:HGNC Symbol;Acc:HGNC:24963]	-
ENSG00000248789	0	0	0	0	0	0	0	0	0	0	0	0	NA	NA	NA	NA	NA	NA	NA	NA	NA	NA	LINC02118	5	52008031	52080987	+	759	lincRNA	long intergenic non-protein coding RNA 2118 [Source:HGNC Symbol;Acc:HGNC:52974]	-
ENSG00000252233	0	0	0	0	0	0	0	0	0	0	0	0	NA	NA	NA	NA	NA	NA	NA	NA	NA	NA	RN7SKP253	4	139794125	139794433	-	309	misc_RNA	RNA, 7SK small nuclear pseudogene 253 [Source:HGNC Symbol;Acc:HGNC:45977]	-
ENSG00000268509	0	0	0	0	0	0	0	0	0	0	0	0	NA	NA	NA	NA	NA	NA	NA	NA	NA	NA	AC026202.3	3	5187172	5188298	-	1127	antisense	novel transcript, antisense to EDEM1	-
ENSG00000167470	1979	1820	2222	2173	2101	1978	25.915941972094	25.2108082966186	30.5421966141993	27.8247866195928	28.6145592856632	27.4143168368947	2017.58674799067	2072.23497495705	-0.0385860711799273	0.694612359282138	1	2072.23497495705	2017.58674799067	0.0385860711799273	0.694612359282138	1	MIDN	19	1248553	1259140	+	4492	protein_coding	midnolin [Source:HGNC Symbol;Acc:HGNC:16298]	-
ENSG00000074800	64751	62528	61035	69497	66216	67879	721.942560320505	737.436926065784	714.282686847296	757.657862788844	767.819101107343	800.979750461244	63077.9510313307	67527.4056427384	-0.0983351706186785	0.224705578000637	0.898145964156172	67527.4056427384	63077.9510313307	0.0983351706186785	0.224705578000637	0.898145964156172	ENO1	1	8861000	8879250	-	5276	protein_coding	enolase 1 [Source:HGNC Symbol;Acc:HGNC:3350]	-
ENSG00000241293	3	2	3	2	1	1	0.114075371888324	0.0804442138051037	0.119736594672931	0.0743620828670434	0.0395467176221373	0.0402439475573686	2.67674986475559	1.31789892345981	0.952780937542455	0.455971531629914	0.954568522271136	1.31789892345981	2.67674986475559	-0.952780937542455	0.455971531629914	0.954568522271136	PPATP1	3	87051192	87052738	-	1547	processed_pseudogene	phosphoribosyl pyrophosphate amidotransferase pseudogene 1 [Source:HGNC Symbol;Acc:HGNC:9239]	-
ENSG00000132906	263	260	284	316	273	272	2.93621938899573	3.07043762352333	3.32802134474364	3.44961595499335	3.16982440692255	3.21389433079897	270.478263856661	285.075950379793	-0.0763900993061204	0.536351307401114	0.954568522271136	285.075950379793	270.478263856661	0.0763900993061204	0.536351307401114	0.954568522271136	CASP9	1	15490832	15526534	-	5269	protein_coding	caspase 9 [Source:HGNC Symbol;Acc:HGNC:1511]	-
ENSG00000276428	0	0	0	0	0	0	0	0	0	0	0	0	NA	NA	NA	NA	NA	NA	NA	NA	NA	NA	AC245505.3	14	22066016	22066373	+	358	processed_pseudogene	T cell receptor pseudogene	-
ENSG00000276427	0	3	1	1	0	0	0	1.40353983559957	0.464241884609082	0.432474218779384	0	0	1.36007023788314	0.321054358316788	1.70495826963497	0.474386933643531	0.954568522271136	0.321054358316788	1.36007023788314	-1.70495826963497	0.474386933643531	0.954568522271136	IGLL4P	22	20632619	20632751	+	133	unprocessed_pseudogene	immunoglobulin lambda like polypeptide 4, pseudogene [Source:HGNC Symbol;Acc:HGNC:38475]	-
ENSG00000276426	0	0	0	0	0	0	0	0	0	0	0	0	NA	NA	NA	NA	NA	NA	NA	NA	NA	NA	RF02271	5	91844022	91844116	-	95	misc_RNA		-
ENSG00000276422	0	0	0	0	0	0	0	0	0	0	0	0	NA	NA	NA	NA	NA	NA	NA	NA	NA	NA	AL590491.2	9	60943311	60964185	-	970	lincRNA	novel transcript	-
ENSG00000253879	0	0	0	0	0	0	0	0	0	0	0	0	NA	NA	NA	NA	NA	NA	NA	NA	NA	NA	AC087664.2	8	59601378	59613775	+	1017	lincRNA	novel transcript	-
ENSG00000253878	29	29	20	26	16	30	2.40609469159656	2.54511196328517	1.7417255473345	2.10930303037956	1.38062109250091	2.63430409892451	26.1116814373954	23.8747893944048	0.128879499572587	0.757094832016828	1	23.8747893944048	26.1116814373954	-0.128879499572587	0.757094832016828	1	AC087752.3	8	94950037	94951396	+	709	sense_intronic	novel transcript	-
ENSG00000253871	0	0	0	0	0	0	0	0	0	0	0	0	NA	NA	NA	NA	NA	NA	NA	NA	NA	NA	AC068075.1	8	57343787	57364857	+	1865	lincRNA	uncharacterized LOC101929488 [Source:NCBI gene;Acc:101929488]	-
ENSG00000253870	0	0	0	0	0	0	0	0	0	0	0	0	NA	NA	NA	NA	NA	NA	NA	NA	NA	NA	IGKV1-32	2	89253571	89254015	-	311	IG_V_pseudogene	immunoglobulin kappa variable 1-32 (pseudogene) [Source:HGNC Symbol;Acc:HGNC:5736]	-
ENSG00000253873	1	1	0	4	0	3	0.0101177961421418	0.0107023734740708	0	0.0395728043327541	0	0.0321245546291275	0.667029571548689	2.30362813661768	-1.61340414215693	0.333141654963929	0.908769827491931	2.30362813661768	0.667029571548689	1.61340414215693	0.333141654963929	0.908769827491925	PCDHGA11	5	141421047	141512979	+	5814	protein_coding	protocadherin gamma subfamily A, 11 [Source:HGNC Symbol;Acc:HGNC:8698]	-
ENSG00000219500	0	0	0	0	0	0	0	0	0	0	0	0	NA	NA	NA	NA	NA	NA	NA	NA	NA	NA	AL391417.1	6	86432244	86432669	+	426	processed_pseudogene	novel pseudogene	-
ENSG00000219507	38	31	50	56	33	36	4.34892011143128	3.75278517650911	6.006242281421	6.26666922464757	3.92782000258314	4.36043954740267	39.868604360472	41.2519882694743	-0.0500601200960461	0.894898146524683	1	41.2519882694743	39.868604360472	0.0500601200960461	0.894898146524683	1	FTH1P8	X	148052233	148052746	+	514	processed_pseudogene	ferritin heavy chain 1 pseudogene 8 [Source:HGNC Symbol;Acc:HGNC:3995]	-
ENSG00000253874	0	0	0	0	0	0	0	0	0	0	0	0	NA	NA	NA	NA	NA	NA	NA	NA	NA	NA	IGLVIV-66-1	22	22058433	22058892	+	460	IG_V_pseudogene	immunoglobulin lambda variable (IV)-66-1 (pseudogene) [Source:HGNC Symbol;Acc:HGNC:15692]	-
ENSG00000253877	0	1	1	0	0	4	0	0.082744148109372	0.0821066099109147	0	0	0.331156313144943	0.68035979878836	1.35830449898811	-0.882014569719502	0.754550135803081	1	1.35830449898811	0.68035979878836	0.882014569719502	0.754550135803081	1	LINC01608	8	110937690	111027433	-	752	lincRNA	long intergenic non-protein coding RNA 1608 [Source:HGNC Symbol;Acc:HGNC:51662]	-
ENSG00000274159	1	0	0	0	0	0	0.160723679700581	0	0	0	0	0	NA	NA	NA	NA	NA	NA	NA	NA	NA	NA	AL133243.1	2	32548675	32549040	+	366	sense_intronic	novel transcript, sense intronic to BIRC6	-
ENSG00000240068	0	0	0	0	0	0	0	0	0	0	0	0	NA	NA	NA	NA	NA	NA	NA	NA	NA	NA	RPL21P42	3	154023835	154024298	+	464	processed_pseudogene	ribosomal protein L21 pseudogene 42 [Source:HGNC Symbol;Acc:HGNC:37017]	-
ENSG00000240069	0	0	0	0	0	0	0	0	0	0	0	0	NA	NA	NA	NA	NA	NA	NA	NA	NA	NA	GPAA1P1	2	109984058	109984988	+	931	transcribed_processed_pseudogene	glycosylphosphatidylinositol anchor attachment 1 pseudogene 1 [Source:HGNC Symbol;Acc:HGNC:4447]	-
ENSG00000240063	0	0	1	0	0	0	0	0	0.0328951362029877	0	0	0	NA	NA	NA	NA	NA	NA	NA	NA	NA	NA	AC069431.1	3	182783236	182793394	-	1877	antisense	novel transcript	-
ENSG00000084754	5227	5132	5826	6077	5700	5917	70.120314392006	72.8236059313951	82.0345583179986	79.713431028613	79.5254278951528	84.0084283049444	5425.67393187761	5868.05193766317	-0.113087142290255	0.215836089281076	0.888503365041411	5868.05193766317	5425.67393187761	0.113087142290255	0.215836089281076	0.888503365041416	HADHA	2	26190635	26244726	-	4385	protein_coding	hydroxyacyl-CoA dehydrogenase trifunctional multienzyme complex subunit alpha [Source:HGNC Symbol;Acc:HGNC:4801]	-
ENSG00000240065	132	133	123	110	75	116	2.52763099404116	2.69392536370669	2.47217870778645	2.05960215518958	1.49362236722281	2.35086486883623	129.98961315536	99.7696542922232	0.381236346837304	0.0370786291444977	0.745162996720011	99.7696542922232	129.98961315536	-0.381236346837304	0.0370786291444977	0.745162996720011	PSMB9	6	32844136	32859585	+	3072	protein_coding	proteasome subunit beta 9 [Source:HGNC Symbol;Acc:HGNC:9546]	-
ENSG00000095637	153	124	135	206	139	145	0.821861438761129	0.704568196776799	0.761159988873716	1.08199512794426	0.776536328229482	0.824337603536767	137.834031429225	161.77018596817	-0.23133015952583	0.171526359449675	0.86394952267064	161.77018596817	137.834031429225	0.23133015952583	0.171526359449675	0.863949522670634	SORBS1	10	95311771	95561414	-	10951	protein_coding	sorbin and SH3 domain containing 1 [Source:HGNC Symbol;Acc:HGNC:14565]	-
ENSG00000249780	0	0	0	0	0	0	0	0	0	0	0	0	NA	NA	NA	NA	NA	NA	NA	NA	NA	NA	AC093809.1	4	12640298	12640637	-	340	processed_pseudogene	pseudogene similar to part of mitochondrially encoded cytochrome c oxidase III (MT-CO3)	-
ENSG00000249781	0	0	0	0	0	0	0	0	0	0	0	0	NA	NA	NA	NA	NA	NA	NA	NA	NA	NA	LINC02112	5	9641305	9903826	-	2487	lincRNA	long intergenic non-protein coding RNA 2112 [Source:HGNC Symbol;Acc:HGNC:27756]	-
ENSG00000249782	0	0	0	0	0	0	0	0	0	0	0	0	NA	NA	NA	NA	NA	NA	NA	NA	NA	NA	AC027328.1	5	8525179	8528679	+	335	lincRNA	novel transcript	-
ENSG00000249784	0	0	0	0	2	0	0	0	0	0	0.978860354583143	0	5.55111512312578e-17	0.672912123994266	-2.66317711734446	0.544877137742967	0.954568522271136	0.672912123994266	5.55111512312578e-17	2.66317711734446	0.544877137742967	0.954568522271136	SCARNA22	4	1974636	1974760	+	125	scaRNA	small Cajal body-specific RNA 22 [Source:HGNC Symbol;Acc:HGNC:32580]	-
ENSG00000249785	0	0	0	0	0	0	0	0	0	0	0	0	NA	NA	NA	NA	NA	NA	NA	NA	NA	NA	LINC02103	5	28286389	28287665	-	523	lincRNA	long intergenic non-protein coding RNA 2103 [Source:HGNC Symbol;Acc:HGNC:52958]	-
ENSG00000034713	569	532	512	516	472	520	11.0320860884525	10.9106640966473	10.4195831820501	9.78241288279221	9.51759408708066	10.6703497603987	540.077138895336	500.209975829201	0.110879456297701	0.291419392603989	0.908769827491931	500.209975829201	540.077138895336	-0.110879456297701	0.291419392603989	0.908769827491925	GABARAPL2	16	75566351	75577881	+	3034	protein_coding	GABA type A receptor associated protein like 2 [Source:HGNC Symbol;Acc:HGNC:13291]	-
ENSG00000249787	0	0	0	0	0	0	0	0	0	0	0	0	NA	NA	NA	NA	NA	NA	NA	NA	NA	NA	AC113385.1	5	100401441	100408899	+	563	lincRNA	novel transcript	-
ENSG00000176219	0	0	0	0	0	0	0	0	0	0	0	0	NA	NA	NA	NA	NA	NA	NA	NA	NA	NA	OR11H6	14	20223710	20224702	+	993	protein_coding	olfactory receptor family 11 subfamily H member 6 [Source:HGNC Symbol;Acc:HGNC:15349]	-
ENSG00000230528	0	0	0	0	0	0	0	0	0	0	0	0	NA	NA	NA	NA	NA	NA	NA	NA	NA	NA	NOS2P3	17	20436337	20447249	+	3643	transcribed_unprocessed_pseudogene	nitric oxide synthase 2 pseudogene 3 [Source:HGNC Symbol;Acc:HGNC:35124]	-
ENSG00000230529	0	0	0	0	0	0	0	0	0	0	0	0	NA	NA	NA	NA	NA	NA	NA	NA	NA	NA	CEACAMP9	19	43096456	43097360	-	513	unprocessed_pseudogene	carcinoembryonic antigen related cell adhesion molecule pseudogene 9 [Source:HGNC Symbol;Acc:HGNC:1831]	-
ENSG00000230524	9	7	11	6	6	0	0.115949146065202	0.0953931659324867	0.148748549536375	0.0755835362649909	0.0803926046799559	0	9.04242792180394	3.93661726742812	1.16666400131603	0.0827553383649252	0.793295390354375	3.93661726742812	9.04242792180394	-1.16666400131603	0.0827553383649252	0.793295390354375	COL6A4P1	3	15151833	15205959	-	4566	transcribed_unprocessed_pseudogene	collagen type VI alpha 4 pseudogene 1 [Source:HGNC Symbol;Acc:HGNC:33484]	-
ENSG00000230525	0	0	0	0	0	0	0	0	0	0	0	0	NA	NA	NA	NA	NA	NA	NA	NA	NA	NA	LINC01799	2	66904436	66971462	+	824	lincRNA	long intergenic non-protein coding RNA 1799 [Source:HGNC Symbol;Acc:HGNC:52589]	-
ENSG00000230526	0	0	0	0	0	0	0	0	0	0	0	0	NA	NA	NA	NA	NA	NA	NA	NA	NA	NA	AC073370.1	10	71878356	71879107	+	525	lincRNA	novel transcript	-
ENSG00000230520	0	0	0	0	0	0	0	0	0	0	0	0	NA	NA	NA	NA	NA	NA	NA	NA	NA	NA	AC092098.1	7	118950386	118951259	-	874	processed_pseudogene	eukaryotic translation initiation factor 3, subunit I (EIF3I) pseudogene	-
ENSG00000230521	0	0	0	0	0	0	0	0	0	0	0	0	NA	NA	NA	NA	NA	NA	NA	NA	NA	NA	AL645929.1	6	29887294	29888268	-	975	unprocessed_pseudogene	HLA complex group 4 pseudogene 7	-
ENSG00000230522	0	0	0	0	0	0	0	0	0	0	0	0	NA	NA	NA	NA	NA	NA	NA	NA	NA	NA	MBD3L2	19	7049321	7051735	+	793	protein_coding	methyl-CpG binding domain protein 3 like 2 [Source:HGNC Symbol;Acc:HGNC:18532]	-
ENSG00000230523	0	0	0	0	0	0	0	0	0	0	0	0	NA	NA	NA	NA	NA	NA	NA	NA	NA	NA	LINC01756	1	29329620	29350114	-	2148	lincRNA	long intergenic non-protein coding RNA 1756 [Source:HGNC Symbol;Acc:HGNC:52545]	-
ENSG00000146047	0	0	0	0	0	0	0	0	0	0	0	0	NA	NA	NA	NA	NA	NA	NA	NA	NA	NA	HIST1H2BA	6	25726777	25727292	+	516	protein_coding	histone cluster 1 H2B family member a [Source:HGNC Symbol;Acc:HGNC:18730]	-
ENSG00000278907	0	0	0	0	0	0	0	0	0	0	0	0	NA	NA	NA	NA	NA	NA	NA	NA	NA	NA	AC005609.2	5	140849105	140849696	-	592	antisense	novel transcript, antisense to PCDHA9	-
ENSG00000278905	0	0	0	0	0	0	0	0	0	0	0	0	NA	NA	NA	NA	NA	NA	NA	NA	NA	NA	AC106818.1	5	93600357	93603598	+	3242	TEC	novel transcript	-
ENSG00000278902	0	0	0	0	0	0	0	0	0	0	0	0	NA	NA	NA	NA	NA	NA	NA	NA	NA	NA	AC010947.1	18	73921939	73922631	-	693	TEC	TEC	-
ENSG00000278903	2	8	2	7	4	2	0.0345520509664685	0.146193478715413	0.036266766903382	0.118247723255097	0.0718693358724775	0.0365682154897205	4.04224123498012	4.27471055374125	-0.0802872128670588	0.999999999999999	1	4.27471055374125	4.04224123498012	0.0802872128670588	0.999999999999999	1	CU633906.2	21	6318434	6360415	+	3405	lincRNA	uncharacterized LOC102724843 [Source:NCBI gene;Acc:102724843]	-
ENSG00000278900	0	0	0	0	0	0	0	0	0	0	0	0	NA	NA	NA	NA	NA	NA	NA	NA	NA	NA	AC139792.2	5	34105750	34106336	-	587	TEC	TEC	-
ENSG00000278901	0	0	0	0	0	0	0	0	0	0	0	0	NA	NA	NA	NA	NA	NA	NA	NA	NA	NA	AC005609.1	5	140878073	140882642	-	617	antisense	novel transcript, antisense to PCDHA13	-
ENSG00000146049	63	46	31	24	35	51	2.68159667621996	2.07111835846555	1.38499948642782	0.998884013273367	1.54939003303229	2.29748678034277	46.7443321344849	36.7093456326381	0.346827637254968	0.303582388742407	0.908769827491931	36.7093456326381	46.7443321344849	-0.346827637254968	0.303582388742407	0.908769827491925	KAAG1	6	24356903	24358284	+	1382	protein_coding	kidney associated antigen 1 [Source:HGNC Symbol;Acc:HGNC:21031]	-
ENSG00000278909	38	29	5	9	7	9	0.66429270052769	0.536250930748643	0.0917446815052123	0.153840011851091	0.127266390826189	0.166513070383727	23.9985059552743	8.28559905066939	1.51837952705022	0.00942124989792543	0.614786311072406	8.28559905066939	23.9985059552743	-1.51837952705022	0.00942124989792543	0.614786311072406	AC007608.4	16	50555355	50558719	+	3365	TEC	novel transcript	-
ENSG00000148225	20	17	39	40	44	38	0.238495304157359	0.21443364877969	0.488145683248998	0.466402360410769	0.545685379100678	0.479582546342483	25.4935407250178	40.4664929837354	-0.664215152202936	0.0385472204961148	0.745162996720011	40.4664929837354	25.4935407250178	0.664215152202936	0.0385472204961148	0.745162996720011	WDR31	9	113313222	113340298	-	4933	protein_coding	WD repeat domain 31 [Source:HGNC Symbol;Acc:HGNC:21421]	-
ENSG00000133136	0	1	0	0	0	0	0	0.300597098445641	0	0	0	0	NA	NA	NA	NA	NA	NA	NA	NA	NA	NA	GNG5P2	X	110346703	110346909	-	207	processed_pseudogene	G protein subunit gamma 5 pseudogene 2 [Source:HGNC Symbol;Acc:HGNC:24826]	-
ENSG00000133135	639	571	571	643	638	563	10.9525320123233	10.3524694769754	10.2727043831199	10.7764460127605	11.3729768761663	10.2129687670493	596.126407802936	611.045706883277	-0.0355610581649315	0.728565825345552	1	611.045706883277	596.126407802936	0.0355610581649315	0.728565825345552	1	RNF128	X	106693794	106796993	+	3432	protein_coding	ring finger protein 128, E3 ubiquitin protein ligase [Source:HGNC Symbol;Acc:HGNC:21153]	-
ENSG00000272420	18	12	4	7	8	4	1.86416831314688	1.31458308545594	0.434818103190196	0.70886179169649	0.861672847344316	0.438432301910206	11.3354181736159	6.28569489277392	0.837337963688984	0.166618940492718	0.86394952267064	6.28569489277392	11.3354181736159	-0.837337963688984	0.166618940492718	0.863949522670634	AL513477.2	1	2363061	2363628	-	568	sense_intronic	novel transcript, sense intronic to MORN1	-
ENSG00000272426	3	1	1	0	0	0	0.402910046372689	0.142063012279104	0.14096842614842	0	0	0	1.6637588494721	5.55111512312578e-17	3.83939297387062	0.12499937753565	0.827635214069109	5.55111512312578e-17	1.6637588494721	-3.83939297387062	0.12499937753565	0.827635214069109	BX284668.6	1	16904339	16904776	-	438	lincRNA	novel transcript	-
ENSG00000133131	686	590	787	773	744	710	6.66455137976928	6.06307574453611	8.025212601803	7.34306225573735	7.51725953560961	7.3002055621118	691.063932514069	738.191792675491	-0.0951654836522559	0.405231634792905	0.954568522271136	738.191792675491	691.063932514069	0.0951654836522559	0.405231634792902	0.954568522271136	MORC4	X	106813871	107000244	-	6055	protein_coding	MORC family CW-type zinc finger 4 [Source:HGNC Symbol;Acc:HGNC:23485]	-
ENSG00000222312	0	0	0	0	0	0	0	0	0	0	0	0	NA	NA	NA	NA	NA	NA	NA	NA	NA	NA	RNA5SP178	5	16033229	16033356	-	128	rRNA_pseudogene	RNA, 5S ribosomal pseudogene 178 [Source:HGNC Symbol;Acc:HGNC:43078]	-
ENSG00000272428	0	0	0	0	0	0	0	0	0	0	0	0	NA	NA	NA	NA	NA	NA	NA	NA	NA	NA	AL450270.1	6	133540784	133541174	+	391	lincRNA	novel transcript	-
ENSG00000148229	1539	1454	1497	1651	1686	1543	34.7663095083199	34.7438991920016	35.4957847417637	36.468504755082	39.6111405008444	36.8906098088854	1503.92878542225	1618.3871060951	-0.105756724972273	0.235070331694867	0.908769827491931	1618.3871060951	1503.92878542225	0.105756724972273	0.23507033169487	0.908769827491925	POLE3	9	113407235	113410672	-	2604	protein_coding	DNA polymerase epsilon 3, accessory subunit [Source:HGNC Symbol;Acc:HGNC:13546]	-
ENSG00000138308	381	298	319	317	248	312	19.8690374463893	16.4385040910619	17.4613390410545	16.1644907251397	13.4506520354953	17.220128283537	333.685900618763	290.635172782832	0.19948029979837	0.142957138206765	0.860273316513567	290.635172782832	333.685900618763	-0.19948029979837	0.142957138206765	0.860273316513561	PLA2G12B	10	72935170	72954778	-	1128	protein_coding	phospholipase A2 group XIIB [Source:HGNC Symbol;Acc:HGNC:18555]	-
ENSG00000133138	209	146	160	229	207	200	1.29373851994278	0.955976587311814	1.03957353514482	1.3860746376264	1.33263241475528	1.31026806000735	172.043684861421	210.658822212844	-0.291361337302072	0.0499054180046471	0.766395737783594	210.658822212844	172.043684861421	0.291361337302072	0.0499054180046471	0.766395737783586	TBC1D8B	X	106802680	106876145	+	9503	protein_coding	TBC1 domain family member 8B [Source:HGNC Symbol;Acc:HGNC:24715]	-
ENSG00000089639	197	171	221	212	207	202	3.09852907854847	2.84498275232095	3.64851917495046	3.26043932425228	3.38609781749182	3.3625647454525	197.292166931277	205.923735591305	-0.0616209717204792	0.668689642941724	1	205.923735591305	197.292166931277	0.0616209717204792	0.668689642941724	1	GMIP	19	19629476	19643667	-	3740	protein_coding	GEM interacting protein [Source:HGNC Symbol;Acc:HGNC:24852]	-
ENSG00000144579	2065	1991	2009	2173	2026	2064	25.6977681152744	26.2084168314134	26.2415990780395	26.4414938640176	26.2213226991941	27.1841012274716	2031.76864973087	2076.42826726397	-0.0313595535050067	0.714854231873457	1	2076.42826726397	2031.76864973087	0.0313595535050067	0.714854231873457	1	CTDSP1	2	218398256	218405941	+	4727	protein_coding	CTD small phosphatase 1 [Source:HGNC Symbol;Acc:HGNC:21614]	-
ENSG00000067840	0	3	6	0	0	4	0	0.0430017963913253	0.0853409407781726	0	0	0.057366861894724	3.05348208388127	1.35830449898811	1.10720174041884	0.468710609258385	0.954568522271136	1.35830449898811	3.05348208388127	-1.10720174041884	0.468710609258385	0.954568522271136	PDZD4	X	153802166	153830565	-	4341	protein_coding	PDZ domain containing 4 [Source:HGNC Symbol;Acc:HGNC:21167]	-
ENSG00000146592	29	33	22	46	27	25	0.146129958569639	0.175893333860046	0.116358724890027	0.226647016488973	0.141496217950921	0.133324881941171	28.1438679351372	32.3086167750113	-0.199819738744884	0.517621415169134	0.954568522271136	32.3086167750113	28.1438679351372	0.199819738744884	0.517621415169134	0.954568522271136	CREB5	7	28299321	28825894	+	11674	protein_coding	cAMP responsive element binding protein 5 [Source:HGNC Symbol;Acc:HGNC:16844]	TF_bZIP
ENSG00000248259	0	0	0	0	0	0	0	0	0	0	0	0	NA	NA	NA	NA	NA	NA	NA	NA	NA	NA	MTND4LP31	4	64610616	64610909	-	294	unprocessed_pseudogene	MT-ND4L pseudogene 31 [Source:HGNC Symbol;Acc:HGNC:52171]	-
ENSG00000248254	0	4	0	2	1	0	0	0.414133772900151	0	0.191411218295035	0.101794961999079	0	1.35843429367026	0.978251410757513	0.414820628991177	1	1	0.978251410757513	1.35843429367026	-0.414820628991177	1	1	AC107398.2	4	47556731	47560259	-	601	antisense	novel transcript	-
ENSG00000248257	0	0	0	0	0	0	0	0	0	0	0	0	NA	NA	NA	NA	NA	NA	NA	NA	NA	NA	PSG10P	19	42839368	42855718	-	1819	transcribed_unprocessed_pseudogene	pregnancy specific beta-1-glycoprotein 10, pseudogene [Source:HGNC Symbol;Acc:HGNC:9515]	-
ENSG00000248256	5	8	3	3	6	2	1.10990314661156	1.87844828311691	0.698990611166127	0.651159295445186	1.38517974705162	0.469867070726409	5.36682682509466	3.64939523937161	0.540953112924373	0.539032035280124	0.954568522271136	3.64939523937161	5.36682682509466	-0.540953112924373	0.539032035280124	0.954568522271136	OCIAD1-AS1	4	48852008	48860203	-	265	antisense	OCIAD1 antisense RNA 1 [Source:HGNC Symbol;Acc:HGNC:40751]	-
ENSG00000172828	231	201	210	239	234	227	2.75350440201931	2.53433505066419	2.62741151714927	2.78562471982579	2.90087795051236	2.8637136412915	214.87894649841	232.117953906208	-0.110803123457671	0.384231279367127	0.950603521616882	232.117953906208	214.87894649841	0.110803123457671	0.384231279367127	0.950603521616882	CES3	16	66961237	66975148	+	4935	protein_coding	carboxylesterase 3 [Source:HGNC Symbol;Acc:HGNC:1865]	-
ENSG00000249128	0	0	0	0	0	0	0	0	0	0	0	0	NA	NA	NA	NA	NA	NA	NA	NA	NA	NA	LINC02215	5	118596188	118628092	+	543	lincRNA	long intergenic non-protein coding RNA 2215 [Source:HGNC Symbol;Acc:HGNC:53082]	-
ENSG00000249129	22	13	6	32	21	21	1.33969675874646	0.837377631384287	0.383504165546633	1.90539365954975	1.32997330785753	1.35342145372281	13.6644274745862	24.4415247427556	-0.831642524745205	0.0390716121857145	0.745162996720011	24.4415247427556	13.6644274745862	0.831642524745205	0.0390716121857145	0.745162996720011	SUDS3P1	5	177971316	177972281	+	966	processed_pseudogene	SDS3 homolog, SIN3A corepressor complex component pseudogene 1 [Source:HGNC Symbol;Acc:HGNC:44000]	-
ENSG00000141068	225	225	254	282	244	312	1.08684472190366	1.14963950239003	1.28781567957497	1.33194104528983	1.22578587677722	1.59503241121939	236.005712802725	278.154807081313	-0.236877298413325	0.0924383119054947	0.814604382020247	278.154807081313	236.005712802725	0.236877298413325	0.0924383119054947	0.814604382020247	KSR1	17	27456470	27626438	+	12178	protein_coding	kinase suppressor of ras 1 [Source:HGNC Symbol;Acc:HGNC:6465]	-
ENSG00000137309	15545	15529	17236	19152	17593	17363	392.966288760663	415.242919959093	457.336710517939	473.401482450514	462.534653475001	464.535886654705	16196.5312796718	17928.4510565989	-0.146578962576182	0.0953089230808849	0.820205284197702	17928.4510565989	16196.5312796718	0.146578962576182	0.0953089230808836	0.820205284197702	HMGA1	6	34236873	34246231	+	2327	protein_coding	high mobility group AT-hook 1 [Source:HGNC Symbol;Acc:HGNC:5010]	HMGI/HMGY
ENSG00000144681	0	0	0	0	0	0	0	0	0	0	0	0	NA	NA	NA	NA	NA	NA	NA	NA	NA	NA	STAC	3	36380344	36548007	+	4396	protein_coding	SH3 and cysteine rich domain [Source:HGNC Symbol;Acc:HGNC:11353]	-
ENSG00000249127	0	0	0	0	0	0	0	0	0	0	0	0	NA	NA	NA	NA	NA	NA	NA	NA	NA	NA	MTND3P3	4	155456638	155456981	-	126	unprocessed_pseudogene	MT-ND3 pseudogene 3 [Source:HGNC Symbol;Acc:HGNC:42155]	-
ENSG00000172824	0	0	0	0	0	1	0	0	0	0	0	0.0143450200164169	NA	NA	NA	NA	NA	NA	NA	NA	NA	NA	CES4A	16	66988589	67009758	+	4340	protein_coding	carboxylesterase 4A [Source:HGNC Symbol;Acc:HGNC:26741]	-
ENSG00000066468	0	1	0	0	0	1	0	0.00821108463687619	0	0	0	0.0082155432661981	0.340577337023995	0.340577323961916	0.00836991662470412	1	1	0.340577323961916	0.340577337023995	-0.00836991662470412	1	1	FGFR2	10	121478334	121598458	-	7578	protein_coding	fibroblast growth factor receptor 2 [Source:HGNC Symbol;Acc:HGNC:3689]	-
ENSG00000268995	0	0	0	0	0	0	0	0	0	0	0	0	NA	NA	NA	NA	NA	NA	NA	NA	NA	NA	VN1R82P	19	21188598	21188953	+	356	unprocessed_pseudogene	vomeronasal 1 receptor 82 pseudogene [Source:HGNC Symbol;Acc:HGNC:37402]	-
ENSG00000268996	57	57	49	51	39	34	1.7911417766632	1.89462882722229	1.61616686004134	1.56702597541697	1.27455775336347	1.13074313761884	54.5935877620839	40.9750145566411	0.411043937710922	0.0669539975376609	0.786307919143662	40.9750145566411	54.5935877620839	-0.411043937710922	0.0669539975376609	0.786307919143673	MAN1B1-DT	9	137084946	137086817	-	1872	antisense	MAN1B1 divergent transcript [Source:HGNC Symbol;Acc:HGNC:48715]	-
ENSG00000268997	0	0	0	0	0	0	0	0	0	0	0	0	NA	NA	NA	NA	NA	NA	NA	NA	NA	NA	DNAJC19P3	19	41638569	41638899	-	331	processed_pseudogene	DnaJ heat shock protein family (Hsp40) member C19 pseudogene 3 [Source:HGNC Symbol;Acc:HGNC:45066]	-
ENSG00000241334	0	0	0	0	0	0	0	0	0	0	0	0	NA	NA	NA	NA	NA	NA	NA	NA	NA	NA	RPL35AP33	16	68477237	68477570	-	334	processed_pseudogene	ribosomal protein L35a pseudogene 33 [Source:HGNC Symbol;Acc:HGNC:36950]	-
ENSG00000268992	0	0	0	0	0	0	0	0	0	0	0	0	NA	NA	NA	NA	NA	NA	NA	NA	NA	NA	CDC42EP3P1	19	23384530	23385293	+	764	processed_pseudogene	CDC42 effector protein 3 pseudogene 1 [Source:HGNC Symbol;Acc:HGNC:49673]	-
ENSG00000268993	0	0	0	0	0	0	0	0	0	0	0	0	NA	NA	NA	NA	NA	NA	NA	NA	NA	NA	RPL22P6	1	121142051	121142438	-	388	processed_pseudogene	ribosomal protein L22 pseudogene 6 [Source:HGNC Symbol;Acc:HGNC:36473]	-
ENSG00000205174	0	0	0	0	0	0	0	0	0	0	0	0	NA	NA	NA	NA	NA	NA	NA	NA	NA	NA	C7orf66	7	108883975	108884587	-	435	lincRNA	chromosome 7 open reading frame 66 [Source:HGNC Symbol;Acc:HGNC:33712]	-
ENSG00000156194	0	0	0	0	0	0	0	0	0	0	0	0	NA	NA	NA	NA	NA	NA	NA	NA	NA	NA	PPEF2	4	75859864	75902571	-	4979	protein_coding	protein phosphatase with EF-hand domain 2 [Source:HGNC Symbol;Acc:HGNC:9244]	-
ENSG00000173193	627	520	583	689	599	592	3.51435840543579	3.08301778720237	3.42990485857109	3.77614482956517	3.49176603379766	3.51180305171792	578.864098947132	622.427656510999	-0.104671991470865	0.312725831624753	0.908769827491931	622.427656510999	578.864098947132	0.104671991470865	0.312725831624753	0.908769827491925	PARP14	3	122680618	122730840	+	10495	protein_coding	poly(ADP-ribose) polymerase family member 14 [Source:HGNC Symbol;Acc:HGNC:29232]	-
ENSG00000266923	0	0	0	0	0	0	0	0	0	0	0	0	NA	NA	NA	NA	NA	NA	NA	NA	NA	NA	AC063949.2	12	92421531	92483680	+	1968	antisense	novel transcript, antisense to CLLU1OS	-
ENSG00000067596	1026	1126	1188	1341	1246	1191	5.78161828780949	6.71173224445895	7.02673385724431	7.38893326391028	7.30230387136338	7.1030316853777	1120.60693252943	1251.64273897427	-0.159782232946573	0.110262440282488	0.827635214069109	1251.64273897427	1120.60693252943	0.159782232946573	0.110262440282487	0.827635214069109	DHX8	17	43483865	43610338	+	10439	protein_coding	DEAH-box helicase 8 [Source:HGNC Symbol;Acc:HGNC:2749]	-
ENSG00000254699	0	0	0	0	0	0	0	0	0	0	0	0	NA	NA	NA	NA	NA	NA	NA	NA	NA	NA	AP003097.2	11	86192787	86193482	-	178	lincRNA	novel transcript	-
ENSG00000253970	0	0	0	0	0	0	0	0	0	0	0	0	NA	NA	NA	NA	NA	NA	NA	NA	NA	NA	MTND2P7	8	133754811	133755450	+	640	processed_pseudogene	MT-ND2 pseudogene 7 [Source:HGNC Symbol;Acc:HGNC:42141]	-
ENSG00000116604	192	217	241	283	242	247	1.76474600311238	2.10976891641871	2.32505392615233	2.54342142509957	2.31332232235469	2.40274602456227	218.127571641393	255.632890516242	-0.229550970920739	0.0981451360959261	0.820378358143788	255.632890516242	218.127571641393	0.229550970920739	0.0981451360959261	0.820378358143788	MEF2D	1	156463727	156500828	-	6400	protein_coding	myocyte enhancer factor 2D [Source:HGNC Symbol;Acc:HGNC:6997]	SRF
ENSG00000070808	0	0	0	1	0	4	0	0	0	0.00935269448742407	0	0.040492609347154	5.55111512312578e-17	1.66991547419496	-3.84655112859311	0.12499937753565	0.827635214069109	1.66991547419496	5.55111512312578e-17	3.84655112859311	0.12499937753565	0.827635214069109	CAMK2A	5	150219491	150290291	-	6150	protein_coding	calcium/calmodulin dependent protein kinase II alpha [Source:HGNC Symbol;Acc:HGNC:1460]	-
ENSG00000178445	1707	1601	2141	2096	1906	1890	11.2332528892599	11.1444213675551	14.7884852184909	13.486964204127	13.0447186195007	13.1632689547669	1827.01092308125	1952.08557303302	-0.0955906323373022	0.398639973227752	0.954568522271136	1952.08557303302	1827.01092308125	0.0955906323373022	0.398639973227748	0.954568522271136	GLDC	9	6532464	6645783	-	8939	protein_coding	glycine decarboxylase [Source:HGNC Symbol;Acc:HGNC:4313]	-
ENSG00000223047	0	0	0	0	0	0	0	0	0	0	0	0	NA	NA	NA	NA	NA	NA	NA	NA	NA	NA	RNU6-847P	10	34926775	34926882	+	108	snRNA	RNA, U6 small nuclear 847, pseudogene [Source:HGNC Symbol;Acc:HGNC:47810]	-
ENSG00000223046	0	0	0	0	0	0	0	0	0	0	0	0	NA	NA	NA	NA	NA	NA	NA	NA	NA	NA	RNA5SP369	12	101836820	101836927	+	108	rRNA_pseudogene	RNA, 5S ribosomal pseudogene 369 [Source:HGNC Symbol;Acc:HGNC:43269]	-
ENSG00000223044	1	0	0	0	0	0	0.571115211363229	0	0	0	0	0	NA	NA	NA	NA	NA	NA	NA	NA	NA	NA	RNU6-130P	6	82210338	82210440	-	103	snRNA	RNA, U6 small nuclear 130, pseudogene [Source:HGNC Symbol;Acc:HGNC:47093]	-
ENSG00000274118	0	0	0	0	0	0	0	0	0	0	0	0	NA	NA	NA	NA	NA	NA	NA	NA	NA	NA	RF00019	7	146311720	146311822	+	103	misc_RNA		-
ENSG00000279749	0	0	0	0	0	0	0	0	0	0	0	0	NA	NA	NA	NA	NA	NA	NA	NA	NA	NA	AC093875.1	4	136553236	136553739	+	504	TEC	TEC	-
ENSG00000223040	0	0	0	0	0	0	0	0	0	0	0	0	NA	NA	NA	NA	NA	NA	NA	NA	NA	NA	RN7SKP144	3	2088933	2089211	-	279	misc_RNA	RNA, 7SK small nuclear pseudogene 144 [Source:HGNC Symbol;Acc:HGNC:45868]	-
ENSG00000274115	0	0	0	0	0	0	0	0	0	0	0	0	NA	NA	NA	NA	NA	NA	NA	NA	NA	NA	MIR6081	9	95065350	95065446	+	97	miRNA	microRNA 6081 [Source:HGNC Symbol;Acc:HGNC:50151]	-
ENSG00000274114	0	3	1	0	4	1	0	0.0449700790495648	0.014874529186463	0	0.0589532856289535	0.0149981659530834	1.36007023788314	1.68898055519718	-0.284789400049047	1	1	1.68898055519718	1.36007023788314	0.284789400049047	1	1	ALOX15P1	17	6657034	6693577	+	4151	transcribed_unprocessed_pseudogene	arachidonate 15-lipoxygenase pseudogene 1 [Source:HGNC Symbol;Acc:HGNC:13742]	-
ENSG00000279744	1	3	1	3	2	6	0.0355437261452644	0.112792023042141	0.0373076559836905	0.104264177216299	0.0739320509503885	0.225706538506039	1.68286813165642	3.66139221665228	-1.06919904687169	0.315667723988006	0.908769827491931	3.66139221665228	1.68286813165642	1.06919904687169	0.315667723988006	0.908769827491925	AC132938.5	17	82462601	82464255	+	1655	TEC	TEC	-
ENSG00000274111	0	0	0	0	0	0	0	0	0	0	0	0	NA	NA	NA	NA	NA	NA	NA	NA	NA	NA	MIR6777	17	17813480	17813545	-	66	miRNA	microRNA 6777 [Source:HGNC Symbol;Acc:HGNC:50173]	-
ENSG00000279742	9	2	14	14	10	7	0.22179463801161	0.0521353995628385	0.362135898258111	0.337355255704739	0.256299841480714	0.182572982027124	8.35258640501175	10.2289115846406	-0.287175708961639	0.641482835640061	0.996713153257429	10.2289115846406	8.35258640501175	0.287175708961639	0.641482835640061	0.996713153257432	AP000974.1	11	85852557	85854943	-	2387	TEC	TEC	-
ENSG00000279741	0	1	0	0	0	0	0	0.0917752203218993	0	0	0	0	NA	NA	NA	NA	NA	NA	NA	NA	NA	NA	AC007342.8	16	53389886	53390563	+	678	TEC	novel transcript	-
ENSG00000080189	1139	1058	1183	1289	1070	1252	8.69246539329267	8.5408106048503	9.47630434386459	9.6188482933162	8.49264221753344	10.1123830257919	1132.30394416817	1196.80674514762	-0.0799464223239452	0.42872127287201	0.954568522271136	1196.80674514762	1132.30394416817	0.0799464223239452	0.42872127287201	0.954568522271136	SLC35C2	20	46345980	46364458	-	7708	protein_coding	solute carrier family 35 member C2 [Source:HGNC Symbol;Acc:HGNC:17117]	-
ENSG00000147883	82	63	59	85	58	50	1.18867399585358	0.966014480243866	0.897709726103367	1.20481050845267	0.874413204870354	0.767094466131705	68.1945094769384	63.6702283035434	0.0981356467688455	0.669326769450499	1	63.6702283035434	68.1945094769384	-0.0981356467688455	0.669326769450499	1	CDKN2B	9	22002903	22009363	-	4058	protein_coding	cyclin dependent kinase inhibitor 2B [Source:HGNC Symbol;Acc:HGNC:1788]	-
ENSG00000147885	0	0	0	0	0	0	0	0	0	0	0	0	NA	NA	NA	NA	NA	NA	NA	NA	NA	NA	IFNA16	9	21216373	21217311	-	939	protein_coding	interferon alpha 16 [Source:HGNC Symbol;Acc:HGNC:5421]	-
ENSG00000264999	0	0	0	1	0	0	0	0	0	0.684750846400691	0	0	NA	NA	NA	NA	NA	NA	NA	NA	NA	NA	MIR5089	17	46973017	46973100	+	84	miRNA	microRNA 5089 [Source:HGNC Symbol;Acc:HGNC:43536]	-
ENSG00000147889	443	389	342	339	341	340	6.01973111094774	5.59135600788597	4.87791784784677	4.50426544285195	4.81911788104718	4.88970005456797	392.702982725735	338.453016788395	0.214966321949577	0.0781043879691161	0.793295390354375	338.453016788395	392.702982725735	-0.214966321949577	0.078104387969116	0.793295390354375	CDKN2A	9	21967753	21995301	-	4329	protein_coding	cyclin dependent kinase inhibitor 2A [Source:HGNC Symbol;Acc:HGNC:1787]	-
ENSG00000253416	0	0	0	0	0	0	0	0	0	0	0	0	NA	NA	NA	NA	NA	NA	NA	NA	NA	NA	AC023200.1	8	76904591	76913399	+	651	lincRNA	novel transcript	-
ENSG00000101935	238	209	241	212	205	195	2.14860624483705	1.99581526550856	2.28366254256828	1.87140010323872	1.92474651520818	1.86313542662578	230.378610584876	202.866514711533	0.183498088924394	0.157814011643608	0.86394952267064	202.866514711533	230.378610584876	-0.183498088924394	0.157814011643608	0.863949522670634	AMMECR1	X	110194186	110440233	-	6516	protein_coding	Alport syndrome, mental retardation, midface hypoplasia and elliptocytosis chromosomal region gene 1 [Source:HGNC Symbol;Acc:HGNC:467]	-
ENSG00000101938	0	0	0	0	0	0	0	0	0	0	0	0	NA	NA	NA	NA	NA	NA	NA	NA	NA	NA	CHRDL1	X	110673856	110795819	-	3920	protein_coding	chordin like 1 [Source:HGNC Symbol;Acc:HGNC:29861]	-
ENSG00000252501	0	0	0	0	0	0	0	0	0	0	0	0	NA	NA	NA	NA	NA	NA	NA	NA	NA	NA	RNU4-77P	1	233448626	233448781	-	156	snRNA	RNA, U4 small nuclear 77, pseudogene [Source:HGNC Symbol;Acc:HGNC:47013]	-
ENSG00000130656	0	0	0	0	0	0	0	0	0	0	0	0	NA	NA	NA	NA	NA	NA	NA	NA	NA	NA	HBZ	16	152687	154503	+	755	protein_coding	hemoglobin subunit zeta [Source:HGNC Symbol;Acc:HGNC:4835]	-
ENSG00000130653	74	78	99	88	68	80	0.436351257118136	0.486511703238104	0.612737860329569	0.507385550981747	0.417016490274495	0.499257312520042	84.1964772309068	78.1549430334377	0.106423413225113	0.579188583247069	0.967890788288576	78.1549430334377	84.1964772309068	-0.106423413225113	0.579188583247069	0.967890788288576	PNPLA7	9	137459953	137550534	-	9976	protein_coding	patatin like phospholipase domain containing 7 [Source:HGNC Symbol;Acc:HGNC:24768]	-
ENSG00000223591	0	0	0	0	0	0	0	0	0	0	0	0	NA	NA	NA	NA	NA	NA	NA	NA	NA	NA	CENPVL1	X	51710512	51712131	+	1620	protein_coding	centromere protein V like 1 [Source:HGNC Symbol;Acc:HGNC:31851]	-
ENSG00000241291	0	0	0	0	0	0	0	0	0	0	0	0	NA	NA	NA	NA	NA	NA	NA	NA	NA	NA	RN7SL791P	5	146656401	146656695	-	295	misc_RNA	RNA, 7SL, cytoplasmic 791, pseudogene [Source:HGNC Symbol;Acc:HGNC:46807]	-
ENSG00000223593	0	0	0	0	0	0	0	0	0	0	0	0	NA	NA	NA	NA	NA	NA	NA	NA	NA	NA	AL356806.1	14	34416687	34417602	-	916	processed_pseudogene	sulfotransferase family 3A, member 1 (Sult3a1) pseudogene	-
ENSG00000113389	5	0	2	3	1	1	0.0298119130196698	0	0.0125165559807435	0.0174900885154038	0.00620097021705316	0.00631029666240109	2.31618161640265	1.64159973330358	0.466903928075486	0.837409705191734	1	1.64159973330358	2.31618161640265	-0.466903928075486	0.837409705191734	1	NPR3	5	32689070	32791724	+	9866	protein_coding	natriuretic peptide receptor 3 [Source:HGNC Symbol;Acc:HGNC:7945]	-
ENSG00000223595	0	0	0	0	0	0	0	0	0	0	0	0	NA	NA	NA	NA	NA	NA	NA	NA	NA	NA	LYPLA1P1	7	123230120	123230741	-	622	processed_pseudogene	lysophospholipase I pseudogene 1 [Source:HGNC Symbol;Acc:HGNC:44005]	-
ENSG00000223597	0	0	0	0	0	0	0	0	0	0	0	0	NA	NA	NA	NA	NA	NA	NA	NA	NA	NA	LINC02142	5	7373117	7379790	+	577	lincRNA	long intergenic non-protein coding RNA 2142 [Source:HGNC Symbol;Acc:HGNC:53002]	-
ENSG00000180846	2	0	0	1	2	1	0.0874069342799592	0	0	0.0427333366253032	0.0909045648758491	0.0462536306621465	0.655961633685643	1.32904458697372	-0.884137401709134	0.754550135803081	1	1.32904458697372	0.655961633685643	0.884137401709134	0.754550135803081	1	CSNK1G2-AS1	19	1952531	1954586	-	1346	antisense	CSNK1G2 antisense RNA 1 [Source:HGNC Symbol;Acc:HGNC:28604]	-
ENSG00000223599	0	0	0	0	4	1	0	0	0	0	0.186948119668286	0.0475610289314356	5.55111512312578e-17	1.68898055519718	-3.84820168206754	0.12499937753565	0.827635214069109	1.68898055519718	5.55111512312578e-17	3.84820168206754	0.12499937753565	0.827635214069109	AL513523.1	1	153852106	153853414	-	1309	processed_pseudogene	adipose differentiation-related protein (ADFP) pseudogene	-
ENSG00000223598	0	0	0	0	2	2	0	0	0	0	0.143443779979945	0.145972771093199	5.55111512312578e-17	1.35554422423415	-3.55291774239582	0.194876888757225	0.86394952267064	1.35554422423415	5.55111512312578e-17	3.55291774239582	0.194876888757225	0.863949522670634	AL138733.1	6	151088103	151228447	-	853	antisense	novel transcript, antisense to MTHFD1L	-
ENSG00000067334	1757	1544	1294	1520	1353	1481	13.7458825529478	12.777395589841	10.6260083554984	11.627741464083	11.008761635116	12.2626931714749	1536.5891936742	1443.58810780065	0.0901898224011758	0.407003832036559	0.954568522271136	1443.58810780065	1536.5891936742	-0.0901898224011758	0.407003832036557	0.954568522271136	DNTTIP2	1	93866283	93879918	-	7519	protein_coding	deoxynucleotidyltransferase terminal interacting protein 2 [Source:HGNC Symbol;Acc:HGNC:24013]	-
ENSG00000113387	3841	3527	2765	3220	2865	2616	24.2327663304542	23.5373911419005	18.3100205765301	19.8639434721642	18.7984965940095	17.4673234722424	3389.32275234016	2879.18070659466	0.235314844502069	0.0371970670400991	0.745162996720011	2879.18070659466	3389.32275234016	-0.235314844502069	0.0371970670400987	0.745162996720011	SUB1	5	32531633	32604079	+	9324	protein_coding	SUB1 homolog, transcriptional regulator [Source:HGNC Symbol;Acc:HGNC:19985]	PC4
ENSG00000113384	2567	2408	2444	2698	2451	1995	54.2202631955652	53.8005124965244	54.1841124150633	55.7222455373362	53.8417129507021	44.5973022650421	2484.65956811955	2362.00487940377	0.0729026749026204	0.46647471828967	0.954568522271136	2362.00487940377	2484.65956811955	-0.0729026749026204	0.466474718289672	0.954568522271136	GOLPH3	5	32124704	32174350	-	2785	protein_coding	golgi phosphoprotein 3 [Source:HGNC Symbol;Acc:HGNC:15452]	-
ENSG00000105085	106	101	83	80	101	98	1.16987539918644	1.17909634844334	0.961494589906126	0.863325644992992	1.15929755878163	1.14469491808301	97.0766725941592	92.7776391146496	0.066547248970698	0.740030755952444	1	92.7776391146496	97.0766725941592	-0.066547248970698	0.740030755952444	1	MED26	19	16574907	16629062	-	5330	protein_coding	mediator complex subunit 26 [Source:HGNC Symbol;Acc:HGNC:2376]	-
ENSG00000099985	3	0	0	4	0	2	0.0834789973090055	0	0	0.108834571613355	0	0.0589000821866123	0.984614797055628	1.96733113882623	-0.905695004577165	0.635968915409008	0.994565610461751	1.96733113882623	0.984614797055628	0.905695004577165	0.635968915409008	0.994565610461751	OSM	22	30262829	30266840	-	2114	protein_coding	oncostatin M [Source:HGNC Symbol;Acc:HGNC:8506]	-
ENSG00000099984	4	3	0	4	1	0	0.19873265800815	0.157661147073263	0	0.194321186140737	0.051671260271492	0	2.33032266949	1.6252825119973	0.486520827100625	0.849348582982538	1	1.6252825119973	2.33032266949	-0.486520827100625	0.849348582982538	1	GSTT2	22	23980058	23983915	+	1184	polymorphic_pseudogene	glutathione S-transferase theta 2 (gene/pseudogene) [Source:HGNC Symbol;Acc:HGNC:4642]	-
ENSG00000235545	11	4	3	2	3	5	0.526932845663304	0.2026827341311	0.150840807784221	0.0936792688886939	0.149459541111026	0.253490988889451	5.98748702801126	3.33666915974081	0.823988776239109	0.314338857923719	0.908769827491931	3.33666915974081	5.98748702801126	-0.823988776239109	0.314338857923719	0.908769827491925	AC103923.1	1	62688482	62710694	+	1228	antisense	novel transcript	-
ENSG00000235544	0	0	0	0	0	0	0	0	0	0	0	0	NA	NA	NA	NA	NA	NA	NA	NA	NA	NA	RPS11P1	20	11345383	11345855	-	473	processed_pseudogene	ribosomal protein S11 pseudogene 1 [Source:HGNC Symbol;Acc:HGNC:16553]	-
ENSG00000235547	0	0	0	0	0	0	0	0	0	0	0	0	NA	NA	NA	NA	NA	NA	NA	NA	NA	NA	NDUFB11P1	11	92336032	92336496	-	465	processed_pseudogene	NADH:ubiquinone oxidoreductase subunit B11 pseudogene 1 [Source:HGNC Symbol;Acc:HGNC:33980]	-
ENSG00000235546	1	0	0	0	0	0	0.0438337308274311	0	0	0	0	0	NA	NA	NA	NA	NA	NA	NA	NA	NA	NA	AC087499.4	17	20612667	20614008	+	1342	processed_pseudogene	differentially expressed in FDCP 8 homolog (DEFI8) pseudogene	-
ENSG00000076258	3	2	1	7	3	5	0.0701130712400626	0.0494426693510113	0.0245308584239205	0.159965632770602	0.0729186795726418	0.123673791957189	2.00248079757843	4.95268257830018	-1.25367515187628	0.140246498316549	0.853866488385297	4.95268257830018	2.00248079757843	1.25367515187628	0.140246498316549	0.853866488385297	FMO4	1	171314208	171342084	+	2517	protein_coding	flavin containing monooxygenase 4 [Source:HGNC Symbol;Acc:HGNC:3772]	-
ENSG00000223559	9	14	9	12	15	16	0.183572746509609	0.302056307661397	0.192682918126585	0.239330392916746	0.318197497372294	0.345394656705959	10.7410036144557	14.2950646000619	-0.408048438034103	0.333155304859601	0.908769827491931	14.2950646000619	10.7410036144557	0.408048438034103	0.333155304859601	0.908769827491925	AC073136.1	7	56288230	56291425	+	2884	processed_pseudogene	exportin, tRNA (nuclear export receptor for tRNAs) (XPOT) pseudogene	-
ENSG00000264997	0	0	0	0	0	0	0	0	0	0	0	0	NA	NA	NA	NA	NA	NA	NA	NA	NA	NA	RF00157	11	109263494	109263564	-	71	snoRNA		-
ENSG00000235549	0	0	0	0	0	0	0	0	0	0	0	0	NA	NA	NA	NA	NA	NA	NA	NA	NA	NA	EIF1P2	1	38958275	38958925	-	350	processed_pseudogene	eukaryotic translation initiation factor 1 pseudogene 2 [Source:HGNC Symbol;Acc:HGNC:49615]	-
ENSG00000235548	0	0	0	0	0	0	0	0	0	0	0	0	NA	NA	NA	NA	NA	NA	NA	NA	NA	NA	AC073551.1	2	156033247	156034080	-	834	processed_pseudogene	heme binding protein 2 (HEBP2) pseudogene	-
ENSG00000223558	0	0	0	0	0	0	0	0	0	0	0	0	NA	NA	NA	NA	NA	NA	NA	NA	NA	NA	TRIM60P17	7	64085560	64086576	+	719	processed_pseudogene	tripartite motif containing 60 pseudogene 17 [Source:HGNC Symbol;Acc:HGNC:38489]	-
ENSG00000234634	0	0	0	0	0	0	0	0	0	0	0	0	NA	NA	NA	NA	NA	NA	NA	NA	NA	NA	LINC02093	17	13299184	13306771	-	615	lincRNA	long intergenic non-protein coding RNA 2093 [Source:HGNC Symbol;Acc:HGNC:52944]	-
ENSG00000234636	9	1	4	8	7	3	0.588248667704125	0.0691373326424975	0.27441853623559	0.511280631979183	0.475834894589028	0.207524622904164	4.64774368330382	5.936999829179	-0.343255754881055	0.700258103464997	1	5.936999829179	4.64774368330382	0.343255754881055	0.700258103464997	1	MED14OS	X	40735400	40738701	+	900	antisense	MED14 opposite strand [Source:HGNC Symbol;Acc:HGNC:40162]	-
ENSG00000234637	0	0	0	0	0	0	0	0	0	0	0	0	NA	NA	NA	NA	NA	NA	NA	NA	NA	NA	RPS19P6	9	80782338	80782770	-	433	processed_pseudogene	ribosomal protein S19 pseudogene 6 [Source:HGNC Symbol;Acc:HGNC:36217]	-
ENSG00000234630	3	7	14	11	7	5	0.336783588380224	0.831231289404073	1.64965341439334	1.20746141617221	0.817273673912453	0.594059035031004	8.08311354199792	7.58245023392696	0.0889275161495274	1	1	7.58245023392696	8.08311354199792	-0.0889275161495274	1	1	AC245060.2	22	22293733	22294794	+	524	lincRNA	novel transcript	-
ENSG00000234632	0	0	0	0	0	0	0	0	0	0	0	0	NA	NA	NA	NA	NA	NA	NA	NA	NA	NA	NECAP1P2	2	74350069	74351009	+	727	processed_pseudogene	NECAP endocytosis associated 1 pseudogene 2 [Source:HGNC Symbol;Acc:HGNC:43913]	-
ENSG00000180592	0	4	1	4	2	2	0	0.0371484175392524	0.00921554785865789	0.0343397439389003	0.018262320048193	0.0185842945884326	1.69974226026	2.63652302168427	-0.608360648589416	0.675949204848397	1	2.63652302168427	1.69974226026	0.608360648589416	0.675949204848397	1	SKIDA1	10	21513478	21526368	-	6700	protein_coding	SKI/DACH domain containing 1 [Source:HGNC Symbol;Acc:HGNC:32697]	-
ENSG00000256699	0	0	0	0	0	0	0	0	0	0	0	0	NA	NA	NA	NA	NA	NA	NA	NA	NA	NA	TMEM132D-AS2	12	129208601	129212662	+	1568	lincRNA	TMEM132D antisense RNA 2 [Source:HGNC Symbol;Acc:HGNC:53324]	-
ENSG00000061656	96	98	64	130	145	144	2.52106571873197	2.72228247279834	1.76411916151451	3.33816037620337	3.96023301937935	4.0022605845803	86.3641308340412	139.185834077181	-0.687156827819353	0.000239880317483063	0.201464239275863	139.185834077181	86.3641308340412	0.687156827819353	0.000239880317483063	0.201464239275863	SPAG4	20	35615892	35621049	+	2240	protein_coding	sperm associated antigen 4 [Source:HGNC Symbol;Acc:HGNC:11214]	-
ENSG00000180596	18	14	10	12	16	11	1.26960144108804	1.04452085287226	0.740337777614003	0.827612533779253	1.17369347072319	0.821140594225109	14.0378081936696	12.939927776367	0.118295311724268	0.853562154795842	1	12.939927776367	14.0378081936696	-0.118295311724268	0.853562154795842	1	HIST1H2BC	6	26114873	26123926	-	834	protein_coding	histone cluster 1 H2B family member c [Source:HGNC Symbol;Acc:HGNC:4757]	-
ENSG00000073578	3019	2844	3154	3196	3199	3224	21.1848112584845	21.1098552584679	23.2304800476663	21.929017204833	23.3461639203707	23.943434960385	3021.08454628329	3192.28121193419	-0.079467144631769	0.374426697575857	0.944074730790219	3192.28121193419	3021.08454628329	0.079467144631769	0.374426697575857	0.944074730790219	SDHA	5	218241	256700	+	8383	protein_coding	succinate dehydrogenase complex flavoprotein subunit A [Source:HGNC Symbol;Acc:HGNC:10680]	-
ENSG00000180884	37	63	80	80	68	71	0.514057645372051	0.925858942094853	1.16663525088347	1.08680342177908	0.982559401742645	1.04399491446828	60.5622202615041	72.5372295150583	-0.260032724917249	0.328505719300423	0.908769827491931	72.5372295150583	60.5622202615041	0.260032724917249	0.328505719300423	0.908769827491925	ZNF792	19	34956354	34964049	-	4234	protein_coding	zinc finger protein 792 [Source:HGNC Symbol;Acc:HGNC:24751]	zf-C2H2
ENSG00000228945	0	0	0	0	0	0	0	0	0	0	0	0	NA	NA	NA	NA	NA	NA	NA	NA	NA	NA	CLUHP2	Y	18280178	18284761	+	1303	unprocessed_pseudogene	clustered mitochondria homolog pseudogene 2 [Source:HGNC Symbol;Acc:HGNC:38453]	-
ENSG00000169203	63	111	49	25	43	54	0.855683815870697	1.59474013645474	0.698560231354741	0.332019574565101	0.60740872845583	0.776240796824626	74.9176183435043	40.7332325437196	0.876719768329651	0.0142803024963323	0.677090570927976	40.7332325437196	74.9176183435043	-0.876719768329651	0.0142803024963323	0.677090570927971	NPIPB12	16	29483642	29505999	-	4331	protein_coding	nuclear pore complex interacting protein family, member B12 [Source:HGNC Symbol;Acc:HGNC:37491]	-
ENSG00000256695	0	0	0	0	0	0	0	0	0	0	0	0	NA	NA	NA	NA	NA	NA	NA	NA	NA	NA	AC003982.1	12	120389546	120395994	+	365	lincRNA	novel transcript	-
ENSG00000089009	25358	25256	19846	20725	21309	20609	335.435343279542	353.388627366095	275.550890663277	268.064481335499	293.154588708852	288.523158540493	23590.2340774531	20789.4352915812	0.182346494627828	0.0775210997776652	0.793295390354375	20789.4352915812	23590.2340774531	-0.182346494627828	0.0775210997776645	0.793295390354375	RPL6	12	112405190	112418838	-	4447	protein_coding	ribosomal protein L6 [Source:HGNC Symbol;Acc:HGNC:10362]	-
ENSG00000261348	0	0	0	0	0	0	0	0	0	0	0	0	NA	NA	NA	NA	NA	NA	NA	NA	NA	NA	LINC02136	16	71410440	71426464	-	530	lincRNA	long intergenic non-protein coding RNA 2136 [Source:HGNC Symbol;Acc:HGNC:52995]	-
ENSG00000261349	1	2	1	1	8	6	0.128158751133796	0.271126794676461	0.134518890311564	0.125313880387055	1.06629668255244	0.813822050604564	1.3443283289766	5.03076971004141	-1.8122810206871	0.0804110732456764	0.793295390354375	5.03076971004141	1.3443283289766	1.8122810206871	0.0804110732456764	0.793295390354375	AL031432.2	1	25266102	25267136	-	459	unprocessed_pseudogene	novel pseudogene	-
ENSG00000273464	0	1	0	0	0	0	0	0.146064787272882	0	0	0	0	NA	NA	NA	NA	NA	NA	NA	NA	NA	NA	AP000238.1	21	29657406	29657831	+	426	antisense	novel transcript, antisense to GRIK1	-
ENSG00000261347	3	6	6	1	2	3	0.265775000468731	0.562261440164889	0.557929252888625	0.0866251070747862	0.184273410124839	0.281283374418294	5.0445561406596	2.00465585312352	1.28439995477887	0.141135405534773	0.855397564573031	2.00465585312352	5.0445561406596	-1.28439995477887	0.141135405534773	0.855397564573031	AP000439.4	11	69467598	69469705	+	664	lincRNA	novel transcript	-
ENSG00000273466	0	0	0	0	0	0	0	0	0	0	0	0	NA	NA	NA	NA	NA	NA	NA	NA	NA	NA	AC012510.1	2	218633256	218634014	-	759	antisense	novel transcript, antisense to PLCD4	-
ENSG00000089006	18821	17078	14933	16558	16126	15871	139.210715137173	133.61682763507	115.934326714619	119.753650098708	124.049903165533	124.240788008751	17007.0019293149	16103.187587253	0.0787972438580034	0.395598507424532	0.954568522271136	16103.187587253	17007.0019293149	-0.0787972438580034	0.395598507424532	0.954568522271136	SNX5	20	17941597	17968980	-	7953	protein_coding	sorting nexin 5 [Source:HGNC Symbol;Acc:HGNC:14969]	-
ENSG00000261342	4	13	6	2	3	6	0.148453922448991	0.510351288275849	0.233731876288989	0.0725792695238587	0.115795783270877	0.235674650616716	7.74542891842721	3.67417977310978	1.05426267774786	0.158196919183977	0.86394952267064	3.67417977310978	7.74542891842721	-1.05426267774786	0.158196919183977	0.863949522670634	AC006538.1	19	2727743	2729327	-	1585	sense_intronic	novel transcript	-
ENSG00000273461	0	0	0	0	0	0	0	0	0	0	0	0	NA	NA	NA	NA	NA	NA	NA	NA	NA	NA	AC105265.3	3	72061061	72069933	+	496	lincRNA	novel transcript	-
ENSG00000261340	0	0	0	0	0	0	0	0	0	0	0	0	NA	NA	NA	NA	NA	NA	NA	NA	NA	NA	LINC01616	11	29980113	29982392	-	2280	lincRNA	long intergenic non-protein coding RNA 1616 [Source:HGNC Symbol;Acc:HGNC:51900]	-
ENSG00000261341	2	0	7	4	1	1	0.141405929736569	0	0.519482205013287	0.276533995661818	0.0735321780786616	0.0748285899894822	3.0105337131117	1.96537023414808	0.589369391331796	0.741040457994054	1	1.96537023414808	3.0105337131117	-0.589369391331796	0.741040457994054	1	AC010325.1	19	50776141	50793142	-	832	protein_coding	uncharacterized LOC105372440 [Source:NCBI gene;Acc:105372440]	-
ENSG00000279336	0	0	0	0	0	0	0	0	0	0	0	0	NA	NA	NA	NA	NA	NA	NA	NA	NA	NA	AL353662.3	9	34201273	34201515	-	237	pseudogene		-
ENSG00000269119	0	0	0	0	0	0	0	0	0	0	0	0	NA	NA	NA	NA	NA	NA	NA	NA	NA	NA	HNRNPA1P52	19	41829692	41830938	+	947	processed_pseudogene	heterogeneous nuclear ribonucleoprotein A1 pseudogene 52 [Source:HGNC Symbol;Acc:HGNC:48782]	-
ENSG00000269118	6	1	0	1	0	0	0.18996189484525	0.0334895583305962	0	0.0309575194282336	0	0	2.31205458562016	0.321054358316788	2.4258536821995	0.175095135665376	0.86394952267064	0.321054358316788	2.31205458562016	-2.4258536821995	0.175095135665376	0.863949522670634	FAM90A28P	19	53299051	53308644	-	1858	transcribed_unprocessed_pseudogene	family with sequence similarity 90 member A28, pseudogene [Source:HGNC Symbol;Acc:HGNC:43747]	-
ENSG00000256690	4	6	3	2	2	3	0.307581002721111	0.488028230417629	0.242134002560815	0.150376656464466	0.159944502382867	0.244146615181369	4.36078686524124	2.32691336404727	0.872969954888661	0.340172825617394	0.914052520998797	2.32691336404727	4.36078686524124	-0.872969954888661	0.340172825617394	0.914052520998811	AP001160.1	11	62832234	62834043	+	765	antisense	uncharacterized LOC105369332 [Source:NCBI gene;Acc:105369332]	-
ENSG00000264196	0	0	0	0	0	0	0	0	0	0	0	0	NA	NA	NA	NA	NA	NA	NA	NA	NA	NA	AC011120.1	17	72839039	72839718	+	624	antisense	novel transcript, antisense to SLC39A11	-
ENSG00000279337	0	0	0	0	0	0	0	0	0	0	0	0	NA	NA	NA	NA	NA	NA	NA	NA	NA	NA	AC127024.7	17	30724982	30725181	-	200	TEC	TEC	-
ENSG00000269113	0	0	0	0	0	0	0	0	0	0	0	0	NA	NA	NA	NA	NA	NA	NA	NA	NA	NA	TRABD2B	1	47760528	47996895	-	7034	protein_coding	TraB domain containing 2B [Source:HGNC Symbol;Acc:HGNC:44200]	-
ENSG00000269110	7	0	0	0	0	0	0.788839209564919	0	0	0	0	0	2.29890780338822	5.55111512312578e-17	4.27785198323954	0.0570208225305157	0.766395737783594	5.55111512312578e-17	2.29890780338822	-4.27785198323954	0.0570208225305157	0.766395737783586	AC010636.2	19	20553792	20661583	-	522	lincRNA	novel transcript	-
ENSG00000207696	4	1	0	0	1	0	2.42576770187268	0.641480405961317	0	0	0.630708991355118	0	1.654189865923	0.336707339373845	1.96023262420274	0.334305332563757	0.908769827491931	0.336707339373845	1.654189865923	-1.96023262420274	0.334305332563757	0.908769827491925	MIR659	22	37847678	37847774	-	97	miRNA	microRNA 659 [Source:HGNC Symbol;Acc:HGNC:32915]	-
ENSG00000117266	397	393	441	387	399	444	3.41874866166795	3.57983817239809	3.986119054015	3.25865620184361	3.57346363525357	4.04659343739345	412.647722441714	408.727112404036	0.0141025443903853	0.917848187019855	1	408.727112404036	412.647722441714	-0.0141025443903853	0.917848187019855	1	CDK18	1	205504595	205532793	+	6831	protein_coding	cyclin dependent kinase 18 [Source:HGNC Symbol;Acc:HGNC:8751]	-
ENSG00000117262	204	218	116	284	113	212	2.15948764102288	2.44101937456505	1.28888317360967	2.93961061575218	1.24405277204309	2.37512435067569	180.066982997488	200.70406063306	-0.155586926272837	0.588962908608369	0.973397998241777	200.70406063306	180.066982997488	0.155586926272837	0.588962908608369	0.973397998241777	GPR89A	1	145607990	145670648	+	5557	protein_coding	G protein-coupled receptor 89A [Source:HGNC Symbol;Acc:HGNC:31984]	-
ENSG00000107831	4	1	0	0	0	0	0.167711665774519	0.0443503915739471	0	0	0	0	1.654189865923	5.55111512312578e-17	3.83303743965754	0.12499937753565	0.827635214069109	5.55111512312578e-17	1.654189865923	-3.83303743965754	0.12499937753565	0.827635214069109	FGF8	10	101770130	101780369	-	1403	protein_coding	fibroblast growth factor 8 [Source:HGNC Symbol;Acc:HGNC:3686]	-
ENSG00000107833	1426	1362	1263	1234	1283	1319	90.3925215674658	91.3238602943679	84.0332839814105	76.4854889380496	84.5822895292412	88.4886781068725	1356.49158876785	1274.02291883889	0.0907378851240575	0.349315603704822	0.921863952653856	1274.02291883889	1356.49158876785	-0.0907378851240575	0.34931560370482	0.92186395265385	NPM3	10	101781325	101783413	-	928	protein_coding	nucleophosmin/nucleoplasmin 3 [Source:HGNC Symbol;Acc:HGNC:7931]	-
ENSG00000224060	0	0	0	0	0	0	0	0	0	0	0	0	NA	NA	NA	NA	NA	NA	NA	NA	NA	NA	ARSEP1	Y	12339813	12347495	+	782	transcribed_unprocessed_pseudogene	arylsulfatase E pseudogene 1 [Source:HGNC Symbol;Acc:HGNC:720]	-
ENSG00000224061	0	0	0	0	0	0	0	0	0	0	0	0	NA	NA	NA	NA	NA	NA	NA	NA	NA	NA	AC092106.1	2	106253231	106253717	-	487	processed_pseudogene	splicing factor, arginine/serine-rich 3 (SFRS3) pseudogene	-
ENSG00000156509	147	114	108	93	113	115	2.1891785861394	1.79582033648614	1.68819504570249	1.35424648407144	1.75017753271986	1.81255683296042	123.34192025975	106.746621845455	0.209641931605825	0.250600678910966	0.908769827491931	106.746621845455	123.34192025975	-0.209641931605825	0.250600678910966	0.908769827491925	FBXO43	8	100133360	100145800	-	3950	protein_coding	F-box protein 43 [Source:HGNC Symbol;Acc:HGNC:28521]	-
ENSG00000156508	233401	215498	224194	250934	238013	229071	2308.30240905868	2254.38150955172	2327.28187548427	2426.61240531603	2448.10744762313	2397.67348150369	225404.34917027	237970.88898212	-0.0782696065527288	0.325487745801799	0.908769827491931	237970.88898212	225404.34917027	0.0782696065527288	0.325487745801799	0.908769827491925	EEF1A1	6	73515750	73523797	-	5948	protein_coding	eukaryotic translation elongation factor 1 alpha 1 [Source:HGNC Symbol;Acc:HGNC:3189]	-
ENSG00000224064	0	0	0	0	0	4	0	0	0	0	0	0.62727845714105	5.55111512312578e-17	1.35830449898811	-3.55816746106344	0.194876888757225	0.86394952267064	1.35830449898811	5.55111512312578e-17	3.55816746106344	0.194876888757225	0.863949522670634	AL356390.1	1	26983628	26984024	+	397	processed_pseudogene	ribosomal protein L32 (RPL32) pseudogene	-
ENSG00000224065	0	0	0	0	0	0	0	0	0	0	0	0	NA	NA	NA	NA	NA	NA	NA	NA	NA	NA	SRIP2	X	89367435	89367600	-	166	processed_pseudogene	sorcin pseudogene 2 [Source:HGNC Symbol;Acc:HGNC:38734]	-
ENSG00000224066	0	0	0	6	1	6	0	0	0	0.254321611338208	0.0450838409443231	0.275272160079215	5.55111512312578e-17	4.29655807285598	-5.14509730842258	0.00404644449321002	0.534693280359463	4.29655807285598	5.55111512312578e-17	5.14509730842258	0.00404644449321002	0.534693280359463	AL049795.1	1	32204769	32206814	-	1357	antisense	novel transcript	-
ENSG00000224067	0	0	0	0	0	0	0	0	0	0	0	0	NA	NA	NA	NA	NA	NA	NA	NA	NA	NA	AL354877.1	9	111802980	111803435	+	413	processed_pseudogene	pseudogene similar to part of HLA-B associated transcript 2 (BAT2)	-
ENSG00000156502	631	601	611	588	493	588	8.66646998181889	8.73135260946227	8.80823914755727	7.89661774583772	7.04205806107707	8.54712665895273	617.335424906628	553.360648231857	0.157852420661495	0.138850107472723	0.852842693425552	553.360648231857	617.335424906628	-0.157852420661495	0.138850107472723	0.852842693425552	SUPV3L1	10	69180232	69209099	+	4283	protein_coding	Suv3 like RNA helicase [Source:HGNC Symbol;Acc:HGNC:11471]	-
ENSG00000156500	30	39	29	35	39	26	0.221729614664201	0.304902673168949	0.2249756186628	0.252942265161205	0.299782901658049	0.203378823803553	32.8725897146041	33.120229628418	-0.0119595504867113	1	1	33.120229628418	32.8725897146041	0.0119595504867113	1	1	FAM122C	X	134796395	134854835	+	7959	protein_coding	family with sequence similarity 122C [Source:HGNC Symbol;Acc:HGNC:25202]	-
ENSG00000060303	0	0	0	0	0	0	0	0	0	0	0	0	NA	NA	NA	NA	NA	NA	NA	NA	NA	NA	RPS17P5	6	50857255	50857662	-	408	processed_pseudogene	ribosomal protein S17 pseudogene 5 [Source:HGNC Symbol;Acc:HGNC:21352]	-
ENSG00000264444	0	0	0	0	0	0	0	0	0	0	0	0	NA	NA	NA	NA	NA	NA	NA	NA	NA	NA	SDHCP1	18	68866517	68867028	+	512	processed_pseudogene	succinate dehydrogenase complex subunit C pseudogene 1 [Source:HGNC Symbol;Acc:HGNC:31734]	-
ENSG00000156504	512	471	353	481	380	416	6.83885826213697	6.6547037482186	4.94906726623791	6.28216920934912	5.27882230275878	5.88080675259756	446.858374619932	422.630617004006	0.0803812742299826	0.565128508730177	0.961546772623454	422.630617004006	446.858374619932	-0.0803812742299826	0.565128508730176	0.96154677262346	FAM122B	X	134769566	134797232	-	4404	protein_coding	family with sequence similarity 122B [Source:HGNC Symbol;Acc:HGNC:30490]	-
ENSG00000160868	3	6	1	0	4	1	0.0561842089497732	0.11886074379799	0.0196574882690251	0	0.0779099295274708	0.0198208808886499	3.35549499692196	1.68898055519718	0.955568638800592	0.468160257568914	0.954568522271136	1.68898055519718	3.35549499692196	-0.955568638800592	0.468160257568914	0.954568522271136	CYP3A4	7	99756960	99784265	-	3141	protein_coding	cytochrome P450 family 3 subfamily A member 4 [Source:HGNC Symbol;Acc:HGNC:2637]	-
ENSG00000237975	1	0	0	3	0	2	0.00764853293075186	0	0	0.0224362518909081	0	0.016189672830906	0.327312483401872	1.64342648710314	-1.95172622033576	0.334305332563757	0.908769827491931	1.64342648710314	0.327312483401872	1.95172622033576	0.334305332563757	0.908769827491925	FLG-AS1	1	152168125	152445456	+	7691	antisense	FLG antisense RNA 1 [Source:HGNC Symbol;Acc:HGNC:27913]	-
ENSG00000204287	0	0	0	0	0	0	0	0	0	0	0	0	NA	NA	NA	NA	NA	NA	NA	NA	NA	NA	HLA-DRA	6	32439842	32445046	+	1280	protein_coding	major histocompatibility complex, class II, DR alpha [Source:HGNC Symbol;Acc:HGNC:4947]	-
ENSG00000267182	0	0	0	0	0	0	0	0	0	0	0	0	NA	NA	NA	NA	NA	NA	NA	NA	NA	NA	SNRPCP20	16	5289200	5289409	-	210	processed_pseudogene	small nuclear ribonucleoprotein polypeptide C pseudogene 20 [Source:HGNC Symbol;Acc:HGNC:49835]	-
ENSG00000267180	0	0	0	0	0	0	0	0	0	0	0	0	NA	NA	NA	NA	NA	NA	NA	NA	NA	NA	AC007136.1	19	2030853	2031051	-	199	transcribed_processed_pseudogene	ribosomal protein L36a (RPL36A) pseudogene	-
ENSG00000267187	0	0	0	0	0	0	0	0	0	0	0	0	NA	NA	NA	NA	NA	NA	NA	NA	NA	NA	AC026898.1	18	47703175	47703745	+	571	processed_pseudogene	sal-like 2 (Drosophila), pseudogene	-
ENSG00000267184	0	2	1	0	0	0	0	0.68755358429003	0.341128014657502	0	0	0	1.02032057856114	5.55111512312578e-17	3.18646533989884	0.317315706614451	0.908769827491931	5.55111512312578e-17	1.02032057856114	-3.18646533989884	0.317315706614451	0.908769827491925	AC002545.1	17	69707193	69707373	-	181	processed_pseudogene	IMP1 inner mitochondrial membrane peptidase-like (S. cerevisiae) (IMMP1L) pseudogene	-
ENSG00000267185	3	2	1	6	1	2	0.369193724500497	0.260349788193505	0.129171905131816	0.721996708338804	0.12798906309926	0.26049115845711	2.00248079757843	2.95009914681225	-0.531891076636051	0.691200211615037	1	2.95009914681225	2.00248079757843	0.531891076636051	0.691200211615037	1	PTP4A2P1	17	42533532	42534009	+	478	processed_pseudogene	protein tyrosine phosphatase type IVA, member 2 pseudogene 1 [Source:HGNC Symbol;Acc:HGNC:9637]	-
ENSG00000103642	448	379	372	396	421	381	6.63482888044935	5.93724676846825	5.78268667747203	5.73452974689642	6.48445696877366	5.97181883130562	401.072208309581	397.468349604418	0.0135727868137748	0.917659257697586	1	397.468349604418	401.072208309581	-0.0135727868137748	0.917659257697586	1	LACTB	15	63121800	63142061	+	3972	protein_coding	lactamase beta [Source:HGNC Symbol;Acc:HGNC:16468]	-
ENSG00000267188	0	0	0	0	0	0	0	0	0	0	0	0	NA	NA	NA	NA	NA	NA	NA	NA	NA	NA	AC245748.2	19	44392439	44448452	-	574	processed_transcript	novel transcript	-
ENSG00000267189	0	0	0	0	0	0	0	0	0	0	0	0	NA	NA	NA	NA	NA	NA	NA	NA	NA	NA	ATP5MGP7	17	42647834	42648143	+	310	processed_pseudogene	ATP synthase membrane subunit g pseudogene 7 [Source:HGNC Symbol;Acc:HGNC:38169]	-
ENSG00000103647	37	40	40	46	34	37	0.544402218735684	0.622547267416186	0.617750581820989	0.661800217731934	0.520279703223907	0.576168913015563	39.2233363126894	38.7088811865712	0.0172201019304174	0.957933717532027	1	38.7088811865712	39.2233363126894	-0.0172201019304174	0.957933717532027	1	CORO2B	15	68578969	68727806	+	3998	protein_coding	coronin 2B [Source:HGNC Symbol;Acc:HGNC:2256]	-
ENSG00000263872	0	0	0	0	0	0	0	0	0	0	0	0	NA	NA	NA	NA	NA	NA	NA	NA	NA	NA	MIR4528	18	53237101	53237190	+	90	miRNA	microRNA 4528 [Source:HGNC Symbol;Acc:HGNC:41547]	-
ENSG00000064687	437	420	368	411	479	464	3.07236366423692	3.12345066796511	2.71565134460462	2.8254258660377	3.50240610318308	3.45254302716142	410.146287124686	450.095902711033	-0.133493580253004	0.28109452011253	0.908769827491931	450.095902711033	410.146287124686	0.133493580253004	0.28109452011253	0.908769827491925	ABCA7	19	1040101	1065572	+	8367	protein_coding	ATP binding cassette subfamily A member 7 [Source:HGNC Symbol;Acc:HGNC:37]	-
ENSG00000263870	0	0	0	0	0	0	0	0	0	0	0	0	NA	NA	NA	NA	NA	NA	NA	NA	NA	NA	AC015917.1	17	28444063	28445563	-	510	unprocessed_pseudogene	RAP1A, member of RAS oncogene family (RAP1A) pseudogene	-
ENSG00000263874	1	1	1	4	2	0	0.0159330625055289	0.0168536293007172	0.0167237731996229	0.062317520149142	0.0331412633593968	0	1.00557046728089	1.95815740882771	-0.886330726138591	0.614252512153579	0.98671166629663	1.95815740882771	1.00557046728089	0.886330726138591	0.614252512153579	0.98671166629663	LINC00672	17	38925168	38929384	+	3692	protein_coding	long intergenic non-protein coding RNA 672 [Source:HGNC Symbol;Acc:HGNC:44353]	-
ENSG00000263878	0	0	0	0	0	0	0	0	0	0	0	0	NA	NA	NA	NA	NA	NA	NA	NA	NA	NA	DLGAP1-AS4	18	3962353	4013943	+	757	antisense	DLGAP1 antisense RNA 4 [Source:HGNC Symbol;Acc:HGNC:44333]	-
ENSG00000022556	7	13	4	16	9	12	0.0652263689835083	0.128133501016509	0.0391219202616872	0.145779366000717	0.0872182717334101	0.118341302463962	8.0553458251721	12.2282578115262	-0.596183695114089	0.23338479386677	0.908769827491931	12.2282578115262	8.0553458251721	0.596183695114089	0.23338479386677	0.908769827491925	NLRP2	19	54953130	55001142	+	6313	protein_coding	NLR family pyrin domain containing 2 [Source:HGNC Symbol;Acc:HGNC:22948]	-
ENSG00000181074	1	3	3	0	2	0	0.046100992766781	0.146293728945724	0.145166545422432	0	0.0958914924160603	0	2.35839949075752	0.672912123994266	1.65020977919307	0.300326931810565	0.908769827491931	0.672912123994266	2.35839949075752	-1.65020977919307	0.300326931810565	0.908769827491925	OR52N4	11	5754243	5755905	+	1276	protein_coding	olfactory receptor family 52 subfamily N member 4 (gene/pseudogene) [Source:HGNC Symbol;Acc:HGNC:15230]	-
ENSG00000076928	1084	1044	1133	1136	1139	1168	7.38376048855109	7.52216740978354	8.10052632582885	7.56619554966878	8.06885380869471	8.42017460231809	1092.72802520898	1142.83437481231	-0.064544607468615	0.498847980572873	0.954568522271136	1142.83437481231	1092.72802520898	0.064544607468615	0.498847980572876	0.954568522271136	ARHGEF1	19	41883161	41930150	+	8636	protein_coding	Rho guanine nucleotide exchange factor 1 [Source:HGNC Symbol;Acc:HGNC:681]	-
ENSG00000181072	0	0	0	1	0	0	0	0	0	0.00691168842798102	0	0	NA	NA	NA	NA	NA	NA	NA	NA	NA	NA	CHRM2	7	136868669	137020255	+	8322	protein_coding	cholinergic receptor muscarinic 2 [Source:HGNC Symbol;Acc:HGNC:1951]	-
ENSG00000076924	1084	1157	1129	1128	1101	1112	13.6456570894772	15.4060998246592	14.9174339112446	13.8843381549665	14.4142581103686	14.8149399102994	1130.0255444739	1108.34614874251	0.0279050463698949	0.771172843517068	1	1108.34614874251	1130.0255444739	-0.0279050463698949	0.771172843517065	1	XAB2	19	7619525	7629565	-	4673	protein_coding	XPA binding protein 2 [Source:HGNC Symbol;Acc:HGNC:14089]	-
ENSG00000143337	815	796	802	931	834	803	4.98619515526638	5.15132450390902	5.15016379237777	5.56944931793236	5.30661424676509	5.19944687026657	808.453230984034	850.36028302159	-0.0731583942634415	0.434946936997838	0.954568522271136	850.36028302159	808.453230984034	0.0731583942634415	0.43494693699784	0.954568522271136	TOR1AIP1	1	179882042	179925000	+	9615	protein_coding	torsin 1A interacting protein 1 [Source:HGNC Symbol;Acc:HGNC:29456]	-
ENSG00000143333	1	0	0	0	0	0	0.0242376871736352	0	0	0	0	0	NA	NA	NA	NA	NA	NA	NA	NA	NA	NA	RGS16	1	182598623	182604408	-	2427	protein_coding	regulator of G protein signaling 16 [Source:HGNC Symbol;Acc:HGNC:9997]	-
ENSG00000065371	0	0	0	0	0	0	0	0	0	0	0	0	NA	NA	NA	NA	NA	NA	NA	NA	NA	NA	ROPN1	3	123968521	123992178	-	4518	protein_coding	rhophilin associated tail protein 1 [Source:HGNC Symbol;Acc:HGNC:17692]	-
ENSG00000168152	181	158	126	141	123	139	2.45782568916082	2.26946645931744	1.79588307993513	1.87215813129496	1.73707040070589	1.9976400681218	155.506696990626	133.61063407502	0.219220945967593	0.188562935507872	0.86394952267064	133.61063407502	155.506696990626	-0.219220945967593	0.188562935507872	0.863949522670634	THAP9	4	82900684	82919969	+	4332	protein_coding	THAP domain containing 9 [Source:HGNC Symbol;Acc:HGNC:23192]	THAP
ENSG00000189241	1145	937	1169	1188	1149	994	20.2508937017806	17.5296189469086	21.7014237803266	20.5449959302519	21.1348193666572	18.6060861545465	1088.11607317057	1103.12956165368	-0.0197814036771348	0.854965375578695	1	1103.12956165368	1088.11607317057	0.0197814036771348	0.854965375578688	1	TSPYL1	6	116276578	116279903	-	3326	protein_coding	TSPY like 1 [Source:HGNC Symbol;Acc:HGNC:12382]	-
ENSG00000168159	1531	1406	1559	1732	1673	1541	27.4157902665149	26.6320793685895	29.3026368487182	30.3266457050666	31.1574081662405	29.2050633694353	1505.9294286167	1638.96395859324	-0.122152153736514	0.176390888061451	0.86394952267064	1638.96395859324	1505.9294286167	0.122152153736514	0.176390888061448	0.863949522670634	RNF187	1	228487061	228495766	+	3285	protein_coding	ring finger protein 187 [Source:HGNC Symbol;Acc:HGNC:27146]	-
ENSG00000111837	19	27	14	13	21	9	0.2644752647037	0.397547842691124	0.204547654789898	0.176939877962507	0.304011882487074	0.132587903890498	20.122787303987	14.2581192389979	0.493222952295599	0.253142098435148	0.908769827491931	14.2581192389979	20.122787303987	-0.493222952295599	0.253142098435148	0.908769827491925	MAK	6	10762723	10838555	-	4226	protein_coding	male germ cell associated kinase [Source:HGNC Symbol;Acc:HGNC:6816]	-
ENSG00000111834	10	25	11	10	10	11	0.207129812571875	0.547742952273308	0.239149956754608	0.202531940484712	0.215418211836079	0.241137766050613	15.4739793586051	10.287230133972	0.583120232005052	0.242282491709947	0.908769827491931	10.287230133972	15.4739793586051	-0.583120232005052	0.242282491709947	0.908769827491925	RSPH4A	6	116616479	116632985	+	2840	protein_coding	radial spoke head component 4A [Source:HGNC Symbol;Acc:HGNC:21558]	-
ENSG00000111832	1545	1304	970	1089	1074	1014	15.3806767913839	13.7315237077737	10.1356990241018	10.6004854332966	11.1196482148237	10.6835319491363	1275.92605303703	1053.37241610079	0.276602180073818	0.0360728406906118	0.745162996720011	1053.37241610079	1275.92605303703	-0.276602180073818	0.0360728406906118	0.745162996720011	RWDD1	6	116571367	116597675	+	5909	protein_coding	RWD domain containing 1 [Source:HGNC Symbol;Acc:HGNC:20993]	-
ENSG00000260488	0	0	0	0	0	0	0	0	0	0	0	0	NA	NA	NA	NA	NA	NA	NA	NA	NA	NA	AC007216.1	16	11976851	11977850	-	601	antisense	novel transcript, antisense to RUNDC2A	-
ENSG00000262693	0	0	0	0	0	0	0	0	0	0	0	0	NA	NA	NA	NA	NA	NA	NA	NA	NA	NA	AC012146.3	17	5075678	5078113	-	490	antisense	novel transcript, antisense to ZFP3	-
ENSG00000171903	322	342	385	343	401	404	4.7036521231867	5.28444772469847	5.90303096632928	4.89919080866569	6.09205056785201	6.24583667643026	351.874992179903	381.7579754441	-0.117312576023285	0.388606002304522	0.954568522271136	381.7579754441	351.874992179903	0.117312576023285	0.388606002304522	0.954568522271136	CYP4F11	19	15912367	15934867	-	4027	protein_coding	cytochrome P450 family 4 subfamily F member 11 [Source:HGNC Symbol;Acc:HGNC:13265]	-
ENSG00000244203	0	0	0	0	0	0	0	0	0	0	0	0	NA	NA	NA	NA	NA	NA	NA	NA	NA	NA	FOXP1-AS1	3	71289769	71305853	+	700	antisense	FOXP1 antisense RNA 1 [Source:HGNC Symbol;Acc:HGNC:41942]	-
ENSG00000188596	0	1	0	0	0	0	0	0.0048183056665826	0	0	0	0	NA	NA	NA	NA	NA	NA	NA	NA	NA	NA	CFAP54	12	96489571	96875555	+	12914	protein_coding	cilia and flagella associated protein 54 [Source:HGNC Symbol;Acc:HGNC:26456]	-
ENSG00000188599	50	73	38	41	49	55	2.04679425088422	3.16097616883235	1.63276164566061	1.64111476339873	2.08612375498321	2.38285057614384	54.019555403796	48.2248366012461	0.16363012219362	0.578299609502244	0.967557283437051	48.2248366012461	54.019555403796	-0.16363012219362	0.578299609502244	0.967557283437051	NPIPP1	16	15104312	15123498	-	1437	transcribed_unprocessed_pseudogene	nuclear pore complex interacting protein pseudogene 1 [Source:HGNC Symbol;Acc:HGNC:35407]	-
ENSG00000238632	0	0	0	0	0	0	0	0	0	0	0	0	NA	NA	NA	NA	NA	NA	NA	NA	NA	NA	RNU7-126P	4	25598564	25598625	-	62	snRNA	RNA, U7 small nuclear 126 pseudogene [Source:HGNC Symbol;Acc:HGNC:45660]	-
ENSG00000069509	285	297	217	256	208	244	11.9836218939011	13.2097276735808	9.57718729928714	10.5252910657616	9.09591466017217	10.8583290897675	267.582391800767	234.58999169789	0.189712591260669	0.205638546195213	0.873090495879984	234.58999169789	267.582391800767	-0.189712591260669	0.205638546195213	0.873090495879984	FUNDC1	X	44523639	44543001	-	1399	protein_coding	FUN14 domain containing 1 [Source:HGNC Symbol;Acc:HGNC:28746]	-
ENSG00000237230	0	0	0	0	0	0	0	0	0	0	0	0	NA	NA	NA	NA	NA	NA	NA	NA	NA	NA	KRTAP2-5P	17	41071946	41072341	+	396	unprocessed_pseudogene	keratin associated protein 2-5, pseudogene [Source:HGNC Symbol;Acc:HGNC:18920]	-
ENSG00000269800	0	1	0	0	0	0	0	0.0696013415864069	0	0	0	0	NA	NA	NA	NA	NA	NA	NA	NA	NA	NA	PLEKHA3P1	19	41521043	41521989	-	894	processed_pseudogene	pleckstrin homology domain containing A3 pseudogene 1 [Source:HGNC Symbol;Acc:HGNC:19648]	-
ENSG00000269802	0	0	0	0	0	0	0	0	0	0	0	0	NA	NA	NA	NA	NA	NA	NA	NA	NA	NA	AC011491.3	19	6343761	6362149	-	559	antisense	novel transcript, antisense to CLPP	-
ENSG00000240198	0	0	0	0	0	0	0	0	0	0	0	0	NA	NA	NA	NA	NA	NA	NA	NA	NA	NA	ARHGEF3-AS1	3	56940040	56960854	+	647	antisense	ARHGEF3 antisense RNA 1 [Source:HGNC Symbol;Acc:HGNC:40083]	-
ENSG00000269807	0	1	0	0	0	3	0	0.174295796577725	0	0	0	0.523171318245791	0.340577337023995	1.01905052763134	-1.29566011990927	0.684632160186118	1	1.01905052763134	0.340577337023995	1.29566011990927	0.684632160186118	1	AC007292.3	19	4347244	4354057	-	357	antisense	novel transcript, antisense to MPND	-
ENSG00000269806	2	0	0	0	0	0	0.21508177978213	0	0	0	0	0	0.655961633685643	5.55111512312578e-17	2.65642308702826	0.544877137742967	0.954568522271136	5.55111512312578e-17	0.655961633685643	-2.65642308702826	0.544877137742967	0.954568522271136	BICRA-AS1	19	47615699	47626395	-	547	antisense	BICRA antisense RNA 1 [Source:HGNC Symbol;Acc:HGNC:51588]	-
ENSG00000265319	0	0	0	0	0	0	0	0	0	0	0	0	NA	NA	NA	NA	NA	NA	NA	NA	NA	NA	RN7SL847P	10	33034655	33034924	-	270	misc_RNA	RNA, 7SL, cytoplasmic 847, pseudogene [Source:HGNC Symbol;Acc:HGNC:46863]	-
ENSG00000167914	2	0	0	0	0	0	0.0517596715973714	0	0	0	0	0	0.655961633685643	5.55111512312578e-17	2.65642308702826	0.544877137742967	0.954568522271136	5.55111512312578e-17	0.655961633685643	-2.65642308702826	0.544877137742967	0.954568522271136	GSDMA	17	39953263	39977766	+	2273	protein_coding	gasdermin A [Source:HGNC Symbol;Acc:HGNC:13311]	-
ENSG00000237232	3	0	3	2	1	2	0.129475128621598	0	0.135900595714617	0.0844006912658225	0.0448853794287942	0.0913534656951566	1.99442204839055	1.65507369189444	0.255519773506196	1	1	1.65507369189444	1.99442204839055	-0.255519773506196	1	1	ZNF295-AS1	21	42009194	42024924	+	1363	lincRNA	ZNF295 antisense RNA 1 [Source:HGNC Symbol;Acc:HGNC:23130]	-
ENSG00000265313	0	0	0	0	0	0	0	0	0	0	0	0	NA	NA	NA	NA	NA	NA	NA	NA	NA	NA	LINC01476	17	59430670	59526946	-	1216	lincRNA	long intergenic non-protein coding RNA 1476 [Source:HGNC Symbol;Acc:HGNC:51117]	-
ENSG00000265315	0	0	0	0	0	0	0	0	0	0	0	0	NA	NA	NA	NA	NA	NA	NA	NA	NA	NA	RN7SL199P	17	46537534	46537814	+	281	misc_RNA	RNA, 7SL, cytoplasmic 199, pseudogene [Source:HGNC Symbol;Acc:HGNC:46215]	-
ENSG00000265316	0	0	0	0	0	0	0	0	0	0	0	0	NA	NA	NA	NA	NA	NA	NA	NA	NA	NA	AP005059.2	18	5463627	5480975	+	578	antisense	novel transcript, antisense to EPB41L3	-
ENSG00000263257	0	1	0	3	2	4	0	0.0488028230417629	0	0.135338990818019	0.09596670142972	0.195317292145096	0.340577337023995	2.98719886206254	-2.75608980617166	0.0529841940442966	0.766395737783594	2.98719886206254	0.340577337023995	2.75608980617166	0.0529841940442966	0.766395737783586	AC040173.1	16	14407668	14418872	-	1275	lincRNA	novel transcript	-
ENSG00000263252	0	0	0	0	0	0	0	0	0	0	0	0	NA	NA	NA	NA	NA	NA	NA	NA	NA	NA	AC005341.1	17	53353427	53354134	-	708	processed_pseudogene	mitogen-activated protein kinase 1 interacting protein 1-like (MAPK1IP1L) pseudogene	-
ENSG00000263253	0	0	0	0	0	0	0	0	0	0	0	0	NA	NA	NA	NA	NA	NA	NA	NA	NA	NA	AC092132.1	16	20208925	20209525	+	352	lincRNA	novel transcript	-
ENSG00000207156	0	0	0	0	0	0	0	0	0	0	0	0	NA	NA	NA	NA	NA	NA	NA	NA	NA	NA	RNU6-505P	3	146996607	146996713	-	107	snRNA	RNA, U6 small nuclear 505, pseudogene [Source:HGNC Symbol;Acc:HGNC:47468]	-
ENSG00000162975	9	9	11	6	7	11	0.23129043291119	0.244653732810935	0.296717290162991	0.15077082856529	0.18709104636528	0.299183597895911	9.72086654319746	7.99177942866544	0.281387796864257	0.642602757040622	0.997525993709154	7.99177942866544	9.72086654319746	-0.281387796864257	0.642602757040622	0.997525993709154	KCNF1	2	10911937	10914225	+	2289	protein_coding	potassium voltage-gated channel modifier subfamily F member 1 [Source:HGNC Symbol;Acc:HGNC:6246]	-
ENSG00000251125	0	0	0	0	0	0	0	0	0	0	0	0	NA	NA	NA	NA	NA	NA	NA	NA	NA	NA	AC091860.2	5	51451158	51462089	+	941	lincRNA	novel transcript	-
ENSG00000251127	2	1	2	6	7	3	0.0427817212875728	0.0226267634102719	0.0449048513840057	0.125496155122163	0.155727783683682	0.06791714931409	1.67149317313834	5.29055526780816	-1.59147077990903	0.0618239427102664	0.775792051854221	5.29055526780816	1.67149317313834	1.59147077990903	0.0618239427102664	0.775792051854235	AC091173.1	8	61759094	61765969	-	2750	lincRNA	novel transcript	-
ENSG00000251126	0	0	0	0	0	0	0	0	0	0	0	0	NA	NA	NA	NA	NA	NA	NA	NA	NA	NA	AC017007.5	4	112880298	112882330	-	874	antisense	novel transcript, antisense to ANK2	-
ENSG00000215367	0	0	0	0	0	0	0	0	0	0	0	0	NA	NA	NA	NA	NA	NA	NA	NA	NA	NA	TMED11P	4	1115197	1153726	-	756	transcribed_unitary_pseudogene	transmembrane p24 trafficking protein 11, pseudogene [Source:HGNC Symbol;Acc:HGNC:35401]	-
ENSG00000283678	0	0	0	0	0	0	0	0	0	0	0	0	NA	NA	NA	NA	NA	NA	NA	NA	NA	NA	MIR6830	5	132217849	132217918	-	70	miRNA	microRNA 6830 [Source:HGNC Symbol;Acc:HGNC:49966]	-
ENSG00000251123	0	0	0	0	0	0	0	0	0	0	0	0	NA	NA	NA	NA	NA	NA	NA	NA	NA	NA	AC084752.1	4	162984795	162985416	+	622	processed_pseudogene	chromosome 6 open reading frame 221 (C6orf221) pseudogene	-
ENSG00000251122	0	0	0	0	0	0	0	0	0	0	0	0	NA	NA	NA	NA	NA	NA	NA	NA	NA	NA	NIFKP2	5	174923090	174923945	+	856	processed_pseudogene	nucleolar protein interacting with the FHA domain of MKI67 pseudogene 2 [Source:HGNC Symbol;Acc:HGNC:44950]	-
ENSG00000215369	0	0	0	0	0	0	0	0	0	0	0	0	NA	NA	NA	NA	NA	NA	NA	NA	NA	NA	RPL37P3	21	17894193	17894485	-	293	processed_pseudogene	ribosomal protein L37 pseudogene 3 [Source:HGNC Symbol;Acc:HGNC:17238]	-
ENSG00000215368	0	0	0	0	0	0	0	0	0	0	0	0	NA	NA	NA	NA	NA	NA	NA	NA	NA	NA	BOD1P2	18	5132749	5133229	-	481	processed_pseudogene	biorientation of chromosomes in cell division 1 pseudogene 2 [Source:HGNC Symbol;Acc:HGNC:51436]	-
ENSG00000251129	0	0	0	0	0	0	0	0	0	0	0	0	NA	NA	NA	NA	NA	NA	NA	NA	NA	NA	LINC02506	4	31997397	32155406	+	734	lincRNA	long intergenic non-protein coding RNA 2506 [Source:HGNC Symbol;Acc:HGNC:53495]	-
ENSG00000251128	0	1	0	0	0	0	0	0.154018810342197	0	0	0	0	NA	NA	NA	NA	NA	NA	NA	NA	NA	NA	WWC2-AS1	4	183233628	183240634	-	404	antisense	WWC2 antisense RNA 1 [Source:HGNC Symbol;Acc:HGNC:41041]	-
ENSG00000119760	1129	1048	954	1177	1042	1042	12.5095638696168	12.2829783666234	11.095109964771	12.751920640788	12.0075872277693	12.219287459002	1048.02366172557	1080.05525235962	-0.0434435989018941	0.651145981210594	1	1080.05525235962	1048.02366172557	0.0434435989018941	0.651145981210594	1	SUPT7L	2	27650812	27663840	-	5309	protein_coding	SPT7 like, STAGA complex gamma subunit [Source:HGNC Symbol;Acc:HGNC:30632]	-
ENSG00000259352	0	0	0	0	0	0	0	0	0	0	0	0	NA	NA	NA	NA	NA	NA	NA	NA	NA	NA	AC091117.1	15	45073492	45074048	-	426	antisense	novel transcript, antisense to SORD	-
ENSG00000259353	72	89	50	91	87	65	9.41197868326601	12.3064452103646	6.86046340588976	11.6316343775264	11.827895951213	8.99273365918044	70.7195530582869	80.3943078967341	-0.184914353627858	0.435177925201249	0.954568522271136	80.3943078967341	70.7195530582869	0.184914353627858	0.435177925201249	0.954568522271136	AC090515.4	15	58856831	58865063	-	450	antisense	novel transcript, antisense to FAM63B	-
ENSG00000259350	0	0	0	0	0	0	0	0	0	0	0	0	NA	NA	NA	NA	NA	NA	NA	NA	NA	NA	AC067805.1	15	88952683	88953460	+	470	processed_pseudogene	high mobility group nucleosome binding domain 1 (HMGN1) pseudogene	-
ENSG00000019995	259	260	310	324	263	320	2.54223936151124	2.69950539601943	3.19384163230977	3.10965777334243	2.6848017818222	3.32427228413144	277.97936306669	300.633265702851	-0.113208544056152	0.415560848950818	0.954568522271136	300.633265702851	277.97936306669	0.113208544056152	0.415560848950818	0.954568522271136	ZRANB1	10	124942123	124988189	+	5993	protein_coding	zinc finger RANBP2-type containing 1 [Source:HGNC Symbol;Acc:HGNC:18224]	-
ENSG00000259356	0	0	0	0	0	0	0	0	0	0	0	0	NA	NA	NA	NA	NA	NA	NA	NA	NA	NA	AC022710.1	15	100126106	100129743	+	1781	antisense	novel transcript, antisense to ADAMTS17	-
ENSG00000198796	41	33	20	31	20	26	0.25573317119997	0.217726516751371	0.130938756553935	0.189067034675793	0.129739735259138	0.171635251686192	31.406991349895	25.4741565439557	0.300719047178587	0.344569504311545	0.918047282681548	25.4741565439557	31.406991349895	-0.300719047178587	0.344569504311545	0.918047282681548	ALPK2	18	58481247	58628957	-	9431	protein_coding	alpha kinase 2 [Source:HGNC Symbol;Acc:HGNC:20565]	-
ENSG00000259354	0	2	1	0	0	0	0	0.0320244978786659	0.0158888756183757	0	0	0	1.02032057856114	5.55111512312578e-17	3.18646533989884	0.317315706614451	0.908769827491931	5.55111512312578e-17	1.02032057856114	-3.18646533989884	0.317315706614451	0.908769827491925	AC025580.2	15	45448427	45513767	+	3886	antisense	novel transcript, antisense to SLC30A4	-
ENSG00000019991	0	0	0	0	0	0	0	0	0	0	0	0	NA	NA	NA	NA	NA	NA	NA	NA	NA	NA	HGF	7	81699008	81770438	-	9817	protein_coding	hepatocyte growth factor [Source:HGNC Symbol;Acc:HGNC:4893]	-
ENSG00000259358	0	0	0	0	0	0	0	0	0	0	0	0	NA	NA	NA	NA	NA	NA	NA	NA	NA	NA	AC026951.1	15	31765743	31768201	-	2459	processed_pseudogene	DEP domain containing 1 (DEPDC1) pseudogene	-
ENSG00000259359	0	0	1	0	0	0	0	0	0.0822159396178533	0	0	0	NA	NA	NA	NA	NA	NA	NA	NA	NA	NA	AC012409.1	15	96171581	96174339	+	751	lincRNA	novel transcript	-
ENSG00000086506	55	74	46	73	53	48	6.03613371711323	8.59057155595212	5.29894001872829	7.83375408606164	6.04939351596392	5.57528837652978	58.7023722922786	57.4688117646741	0.0295939511933092	0.916712018689495	1	57.4688117646741	58.7023722922786	-0.0295939511933092	0.916712018689495	1	HBQ1	16	180453	181181	+	536	protein_coding	hemoglobin subunit theta 1 [Source:HGNC Symbol;Acc:HGNC:4833]	-
ENSG00000167094	0	0	1	0	0	0	0	0	0.0096929624259039	0	0	0	NA	NA	NA	NA	NA	NA	NA	NA	NA	NA	TTC16	9	127716066	127731600	+	6370	protein_coding	tetratricopeptide repeat domain 16 [Source:HGNC Symbol;Acc:HGNC:26536]	-
ENSG00000198798	0	0	0	0	0	0	0	0	0	0	0	0	NA	NA	NA	NA	NA	NA	NA	NA	NA	NA	MAGEB3	X	30230436	30237492	+	2305	protein_coding	MAGE family member B3 [Source:HGNC Symbol;Acc:HGNC:6810]	-
ENSG00000158516	1	3	1	2	4	0	0.032162310973435	0.102061672025557	0.0337584311935527	0.0628967425890192	0.133797205383152	0	1.68286813165642	1.97810527442141	-0.223663822008942	1	1	1.97810527442141	1.68286813165642	0.223663822008942	1	1	CPA2	7	130266827	130289798	+	1829	protein_coding	carboxypeptidase A2 [Source:HGNC Symbol;Acc:HGNC:2297]	-
ENSG00000240194	0	0	0	0	0	0	0	0	0	0	0	0	NA	NA	NA	NA	NA	NA	NA	NA	NA	NA	CYMP	1	110480752	110491277	+	1263	transcribed_unitary_pseudogene	chymosin pseudogene [Source:HGNC Symbol;Acc:HGNC:2588]	-
ENSG00000147059	0	0	0	0	0	0	0	0	0	0	0	0	NA	NA	NA	NA	NA	NA	NA	NA	NA	NA	SPIN2A	X	57134530	57137625	-	2889	protein_coding	spindlin family member 2A [Source:HGNC Symbol;Acc:HGNC:20694]	-
ENSG00000135778	554	413	421	449	444	439	2.05556807056948	1.62093771560592	1.63960488488182	1.62899349835048	1.71334520245252	1.7239178022252	463.72175786763	441.847568993275	0.0702569072302828	0.573140286624617	0.963618186194072	441.847568993275	463.72175786763	-0.0702569072302828	0.573140286624613	0.963618186194067	NTPCR	1	232950605	232983882	+	15854	protein_coding	nucleoside-triphosphatase, cancer-related [Source:HGNC Symbol;Acc:HGNC:28204]	-
ENSG00000135776	449	359	478	608	490	381	6.20591287122068	5.24865417687757	6.93461315134816	8.2170101568083	7.04360863700864	5.57332340177301	430.462418713031	487.977009427771	-0.181094486499946	0.230183105478123	0.906439484563738	487.977009427771	430.462418713031	0.181094486499946	0.230183105478124	0.906439484563738	ABCB10	1	229516582	229558695	-	4256	protein_coding	ATP binding cassette subfamily B member 10 [Source:HGNC Symbol;Acc:HGNC:41]	-
ENSG00000135775	629	563	587	675	611	540	3.38277941109796	3.20276892027368	3.31356995550518	3.54958612094708	3.41746478246881	3.07359562172925	595.56566994448	604.250586288111	-0.0211341776617407	0.844247669493668	1	604.250586288111	595.56566994448	0.0211341776617407	0.844247669493664	1	COG2	1	230642489	230693982	+	10938	protein_coding	component of oligomeric golgi complex 2 [Source:HGNC Symbol;Acc:HGNC:6546]	-
ENSG00000139428	497	519	422	445	385	426	4.64800616612004	5.1341888835152	4.14245469245935	4.06931425094719	3.74464662673401	4.21647802975392	481.756743945294	416.293613826918	0.210595249455049	0.0759961630498091	0.793295390354375	416.293613826918	481.756743945294	-0.210595249455049	0.0759961630498091	0.793295390354375	MMAB	12	109553737	109573874	-	6290	protein_coding	methylmalonic aciduria (cobalamin deficiency) cblB type [Source:HGNC Symbol;Acc:HGNC:19331]	-
ENSG00000135773	4	3	2	3	3	4	0.0907441060862515	0.0719902808078455	0.0476237336313211	0.0665473248333877	0.0707814564150943	0.0960391621615877	3.00766805518366	3.32188873021656	-0.134959676037312	0.999999999999998	1	3.32188873021656	3.00766805518366	0.134959676037312	0.999999999999998	1	CAPN9	1	230747384	230802003	+	2593	protein_coding	calpain 9 [Source:HGNC Symbol;Acc:HGNC:1486]	-
ENSG00000147050	265	260	378	427	340	312	2.1835816912956	2.26616274525065	3.26926691509132	3.44034785806135	2.91368294367444	2.72087192937803	302.956483521373	356.528188840225	-0.235071079058476	0.152913930808931	0.86394952267064	356.528188840225	302.956483521373	0.235071079058476	0.152913930808932	0.863949522670634	KDM6A	X	44873177	45112602	+	7139	protein_coding	lysine demethylase 6A [Source:HGNC Symbol;Acc:HGNC:12637]	-
ENSG00000152990	1199	1267	1187	1321	1160	1306	7.62497462245672	8.52295139591783	7.92327898001301	8.21434518054122	7.67214872511112	8.79006997338934	1224.61430698175	1255.7155574303	-0.0362382925379423	0.711340696685206	1	1255.7155574303	1224.61430698175	0.0362382925379423	0.711340696685209	1	ADGRA3	4	22345071	22516054	-	9250	protein_coding	adhesion G protein-coupled receptor A3 [Source:HGNC Symbol;Acc:HGNC:13839]	-
ENSG00000197774	144	126	93	119	91	95	1.22605019755962	1.1347768883571	0.831119969710484	0.990703352239298	0.805799430697876	0.856050333299851	121.377106782356	100.884713373294	0.266336209376826	0.162617526670335	0.86394952267064	100.884713373294	121.377106782356	-0.266336209376826	0.162617526670335	0.863949522670634	EME2	16	1773207	1781708	+	6909	protein_coding	essential meiotic structure-specific endonuclease subunit 2 [Source:HGNC Symbol;Acc:HGNC:27289]	-
ENSG00000132749	10	19	8	3	10	9	0.100848391514508	0.2026827341311	0.084682558756054	0.0295829270174823	0.104883888498965	0.0960597431581078	12.4261659498778	7.35565313859404	0.750187045339128	0.1897068633852	0.86394952267064	7.35565313859404	12.4261659498778	-0.750187045339128	0.1897068633852	0.863949522670634	TESMIN	11	68707440	68751564	-	5833	protein_coding	testis expressed metallothionein like protein [Source:HGNC Symbol;Acc:HGNC:7446]	-
ENSG00000226339	0	0	0	0	0	0	0	0	0	0	0	0	NA	NA	NA	NA	NA	NA	NA	NA	NA	NA	RPS26P56	X	129408382	129408621	+	240	processed_pseudogene	ribosomal protein S26 pseudogene 56 [Source:HGNC Symbol;Acc:HGNC:35858]	-
ENSG00000165646	7	7	6	10	4	2	0.0993423564277172	0.105082073738898	0.0893763628270319	0.138767360911117	0.0590386221099604	0.0300397524107354	6.69893279022905	5.24519943102574	0.340364046493644	0.692919006660302	1	5.24519943102574	6.69893279022905	-0.340364046493644	0.692919006660302	1	SLC18A2	10	117241073	117279430	+	4145	protein_coding	solute carrier family 18 member A2 [Source:HGNC Symbol;Acc:HGNC:10935]	-
ENSG00000132746	4	4	1	2	3	1	0.0727355385105565	0.0769379899576479	0.0190862969561075	0.0355604767218906	0.0567345646010323	0.0192449418458266	3.00827720619672	1.98583311019903	0.569532366055477	0.67677931297216	1	1.98583311019903	3.00827720619672	-0.569532366055477	0.67677931297216	1	ALDH3B2	11	67662162	67681200	-	3235	protein_coding	aldehyde dehydrogenase 3 family member B2 [Source:HGNC Symbol;Acc:HGNC:411]	-
ENSG00000165644	573	633	438	466	455	497	21.3333219363585	24.928821776222	17.1164219911503	16.9644855262713	17.6179375528216	19.583494477855	550.820732290041	470.760218957019	0.226670652523749	0.098898097900541	0.821014729345216	470.760218957019	550.820732290041	-0.226670652523749	0.098898097900541	0.82101472934521	COMTD1	10	75233969	75236030	-	1580	protein_coding	catechol-O-methyltransferase domain containing 1 [Source:HGNC Symbol;Acc:HGNC:26309]	-
ENSG00000132744	35	53	27	33	33	31	1.58374641304957	2.53680828234395	1.28237892894709	1.4600994970944	1.55299960102133	1.48459922539133	38.5898509572077	32.1605927336126	0.261766405025534	0.36249776498755	0.934514321631962	32.1605927336126	38.5898509572077	-0.261766405025534	0.36249776498755	0.934514321631962	ACY3	11	67642555	67650659	-	1300	protein_coding	aminoacylase 3 [Source:HGNC Symbol;Acc:HGNC:24104]	-
ENSG00000226332	27	29	22	31	27	22	2.33226344023662	2.64975680171686	1.99467217968601	2.61834244350573	2.42559008569612	2.01125185193463	26.1302416485709	26.4638658485092	-0.0196585867781596	1	1	26.4638658485092	26.1302416485709	0.0196585867781596	1	1	AL354836.1	20	62305432	62306325	-	681	antisense	novel transcript	-
ENSG00000165643	17	22	21	29	14	13	0.503282705131864	0.688937688133594	0.652555401969383	0.839483171530993	0.431053251263337	0.407320598553719	20.1337209174085	18.4331711081842	0.123471033140593	0.779256974868106	1	18.4331711081842	20.1337209174085	-0.123471033140593	0.779256974868106	1	SOHLH1	9	135693407	135699528	-	1987	protein_coding	spermatogenesis and oogenesis specific basic helix-loop-helix 1 [Source:HGNC Symbol;Acc:HGNC:27845]	bHLH
ENSG00000226330	16	12	18	19	14	11	1.93662112824403	1.53638516983328	2.28682113529659	2.24868796472326	1.76235146144084	1.40911780984309	15.3998147184954	14.5305696830068	0.0809886593061937	0.929868704786471	1	14.5305696830068	15.3998147184954	-0.0809886593061937	0.929868704786471	1	AL606489.1	1	204377850	204435846	+	486	antisense	novel transcript	-
ENSG00000226331	0	0	0	0	0	0	0	0	0	0	0	0	NA	NA	NA	NA	NA	NA	NA	NA	NA	NA	RPL23AP28	2	222044525	222044994	-	470	processed_pseudogene	ribosomal protein L23a pseudogene 28 [Source:HGNC Symbol;Acc:HGNC:36727]	-
ENSG00000266758	0	3	0	1	0	0	0	2.14564135787061	0	0.661138748248943	0	0	1.0191384344772	0.321054358316788	1.32964234133302	0.684632160186118	1	0.321054358316788	1.0191384344772	-1.32964234133302	0.684632160186118	1	MIR3680-2	16	29599179	29599265	-	87	miRNA	microRNA 3680-2 [Source:HGNC Symbol;Acc:HGNC:43472]	-
ENSG00000153029	242	190	236	244	254	222	1.52285170715018	1.26470730443593	1.55879592149228	1.50135358877071	1.66232436125454	1.47851303866253	223.506442745626	238.726012589946	-0.0945930781647558	0.498906561681131	0.954568522271136	238.726012589946	223.506442745626	0.0945930781647558	0.498906561681131	0.954568522271136	MR1	1	181033425	181061938	+	9348	protein_coding	major histocompatibility complex, class I-related [Source:HGNC Symbol;Acc:HGNC:4975]	-
ENSG00000231420	0	0	0	0	0	0	0	0	0	0	0	0	NA	NA	NA	NA	NA	NA	NA	NA	NA	NA	LINC01817	2	150234892	150257007	-	564	lincRNA	long intergenic non-protein coding RNA 1817 [Source:HGNC Symbol;Acc:HGNC:52622]	-
ENSG00000245156	1	4	0	5	1	2	0.0210690783561649	0.0891455578484925	0	0.103006932481479	0.0219121676796012	0.0445969819994622	1.68113445098552	2.62630599500734	-0.604635401560996	0.697778042911056	1	2.62630599500734	1.68113445098552	0.604635401560996	0.697778042911056	1	AP001107.1	11	66269832	66278525	-	2792	lincRNA	novel transcript	-
ENSG00000266750	0	0	0	0	0	0	0	0	0	0	0	0	NA	NA	NA	NA	NA	NA	NA	NA	NA	NA	MIR4645	6	2854031	2854107	-	77	miRNA	microRNA 4645 [Source:HGNC Symbol;Acc:HGNC:41689]	-
ENSG00000266751	0	0	0	0	0	0	0	0	0	0	0	0	NA	NA	NA	NA	NA	NA	NA	NA	NA	NA	MIR3661	5	134225757	134225852	+	96	miRNA	microRNA 3661 [Source:HGNC Symbol;Acc:HGNC:38892]	-
ENSG00000266754	0	0	1	0	0	0	0	0	0.205813902176693	0	0	0	NA	NA	NA	NA	NA	NA	NA	NA	NA	NA	RN7SL524P	10	103974515	103974814	-	300	misc_RNA	RNA, 7SL, cytoplasmic 524, pseudogene [Source:HGNC Symbol;Acc:HGNC:46540]	-
ENSG00000266756	0	0	0	0	0	0	0	0	0	0	0	0	NA	NA	NA	NA	NA	NA	NA	NA	NA	NA	MIR5680	8	102125432	102125515	+	84	miRNA	microRNA 5680 [Source:HGNC Symbol;Acc:HGNC:43492]	-
ENSG00000172216	1981	1718	1525	1620	1514	1434	59.576718339564	54.6524252207718	48.1389878557449	47.6384944673855	47.3541211924489	45.6426854669588	1747.04615694784	1513.35778876763	0.207221505605732	0.0379415673178391	0.745162996720011	1513.35778876763	1747.04615694784	-0.207221505605732	0.0379415673178391	0.745162996720011	CEBPB	20	50190734	50192689	+	1956	protein_coding	CCAAT enhancer binding protein beta [Source:HGNC Symbol;Acc:HGNC:1834]	C/EBP
ENSG00000187026	0	0	0	0	0	0	0	0	0	0	0	0	NA	NA	NA	NA	NA	NA	NA	NA	NA	NA	KRTAP21-2	21	30746794	30747233	-	440	protein_coding	keratin associated protein 21-2 [Source:HGNC Symbol;Acc:HGNC:18946]	-
ENSG00000187024	0	0	0	0	0	0	0	0	0	0	0	0	NA	NA	NA	NA	NA	NA	NA	NA	NA	NA	PTRH1	9	127690348	127724873	-	4072	protein_coding	peptidyl-tRNA hydrolase 1 homolog [Source:HGNC Symbol;Acc:HGNC:27039]	-
ENSG00000142039	463	507	559	550	578	583	7.12795428283198	8.25631114492845	9.03297340880173	8.27937427472178	9.25447011497411	9.49909880814925	513.025513081711	568.193346179807	-0.147327843343998	0.212327944151559	0.881637287848266	568.193346179807	513.025513081711	0.147327843343998	0.212327944151559	0.881637287848266	CCDC97	19	41310189	41324883	+	3821	protein_coding	coiled-coil domain containing 97 [Source:HGNC Symbol;Acc:HGNC:28289]	-
ENSG00000187021	0	0	0	0	0	0	0	0	0	0	0	0	NA	NA	NA	NA	NA	NA	NA	NA	NA	NA	PNLIPRP1	10	116590385	116609175	+	4986	protein_coding	pancreatic lipase related protein 1 [Source:HGNC Symbol;Acc:HGNC:9156]	-
ENSG00000162148	5	5	1	4	4	4	0.122551805771693	0.129632498704683	0.0257267377720866	0.0958651184960968	0.101964620269077	0.103762311452082	3.67564957954241	3.9795150323551	-0.109199558087594	1	1	3.9795150323551	3.67564957954241	0.109199558087594	1	1	PPP1R32	11	61481120	61490931	+	2400	protein_coding	protein phosphatase 1 regulatory subunit 32 [Source:HGNC Symbol;Acc:HGNC:28869]	-
ENSG00000188629	0	0	0	0	0	0	0	0	0	0	0	0	NA	NA	NA	NA	NA	NA	NA	NA	NA	NA	ZNF177	19	9363020	9382617	+	2979	protein_coding	zinc finger protein 177 [Source:HGNC Symbol;Acc:HGNC:12966]	zf-C2H2
ENSG00000180035	236	217	288	267	257	240	3.70797771309224	3.60644259216874	4.74955158869291	4.10192093565029	4.19950439249245	3.99085813277238	248.365690992592	253.193876001367	-0.0279557994497274	0.846896668697627	1	253.193876001367	248.365690992592	0.0279557994497274	0.846896668697627	1	ZNF48	16	30378106	30400108	+	3744	protein_coding	zinc finger protein 48 [Source:HGNC Symbol;Acc:HGNC:13114]	zf-C2H2
ENSG00000188624	0	0	0	0	0	0	0	0	0	0	0	0	NA	NA	NA	NA	NA	NA	NA	NA	NA	NA	IGFL3	19	46120071	46124674	-	662	protein_coding	IGF like family member 3 [Source:HGNC Symbol;Acc:HGNC:32930]	-
ENSG00000188626	0	0	0	0	0	0	0	0	0	0	0	0	NA	NA	NA	NA	NA	NA	NA	NA	NA	NA	GOLGA8M	15	28701954	28738384	-	2202	protein_coding	golgin A8 family member M [Source:HGNC Symbol;Acc:HGNC:44404]	-
ENSG00000066855	711	616	752	731	821	605	9.03531654218261	8.28034936638596	10.0305932881966	9.08326657428992	10.850674431745	8.136901934998	696.209486889567	714.880730768157	-0.0381717816914644	0.759431972562055	1	714.880730768157	696.209486889567	0.0381717816914644	0.759431972562055	1	MTFR1	8	65644734	65771261	+	4629	protein_coding	mitochondrial fission regulator 1 [Source:HGNC Symbol;Acc:HGNC:29510]	-
ENSG00000188620	1	2	0	1	0	5	0.050149076530616	0.10609309356905	0	0.0490358662384127	0	0.265376755631923	1.00505741164683	2.00699985575349	-0.917244875175794	0.635968915409008	0.994565610461751	2.00699985575349	1.00505741164683	0.917244875175794	0.635968915409008	0.994565610461751	HMX3	10	123135962	123137741	+	1173	protein_coding	H6 family homeobox 3 [Source:HGNC Symbol;Acc:HGNC:5019]	Homeobox
ENSG00000174197	857	773	1034	989	896	834	2.85609375232245	2.72499248311062	3.61698897825676	3.2228407067919	3.10555661756592	2.94162714014061	892.840050723075	900.205901514689	-0.0120130953645202	0.921867814940821	1	900.205901514689	892.840050723075	0.0120130953645202	0.921867814940821	1	MGA	15	41621224	41773081	+	17651	protein_coding	MGA, MAX dimerization protein [Source:HGNC Symbol;Acc:HGNC:14010]	T-box
ENSG00000179420	0	0	0	0	1	0	0	0	0	0	0.0536185557944316	0	NA	NA	NA	NA	NA	NA	NA	NA	NA	NA	OR6W1P	7	143062330	143063585	-	1141	transcribed_unprocessed_pseudogene	olfactory receptor family 6 subfamily W member 1 pseudogene [Source:HGNC Symbol;Acc:HGNC:15091]	-
ENSG00000185774	17	15	19	22	10	18	0.234967747908133	0.219303099312433	0.275643618986642	0.297326025410826	0.143747115040993	0.263306617406599	17.083674080284	16.5244508692096	0.0460392656859749	1	1	16.5244508692096	17.083674080284	-0.0460392656859749	1	1	KCNIP4	4	20728616	21948799	-	4256	protein_coding	potassium voltage-gated channel interacting protein 4 [Source:HGNC Symbol;Acc:HGNC:30083]	-
ENSG00000185775	0	0	0	0	0	0	0	0	0	0	0	0	NA	NA	NA	NA	NA	NA	NA	NA	NA	NA	SPATA31A6	9	42183659	42189882	+	4307	protein_coding	SPATA31 subfamily A member 6 [Source:HGNC Symbol;Acc:HGNC:32006]	-
ENSG00000090054	1125	1077	1041	1359	1176	1024	10.2063502647616	10.335412790002	9.91296755857205	12.0555856911964	11.0959648460612	9.83213512587279	1086.13220526568	1176.63535272186	-0.115731808487331	0.252923254572282	0.908769827491931	1176.63535272186	1086.13220526568	0.115731808487331	0.252923254572282	0.908769827491925	SPTLC1	9	92000087	92115384	-	6484	protein_coding	serine palmitoyltransferase long chain base subunit 1 [Source:HGNC Symbol;Acc:HGNC:11277]	-
ENSG00000101096	417	394	380	446	380	314	2.96041147034299	2.95873740707574	2.83161777071482	3.09600599922224	2.80568832022081	2.35925892801982	398.829163516507	376.691075225924	0.0817772898123681	0.513764867603211	0.954568522271136	376.691075225924	398.829163516507	-0.0817772898123681	0.513764867603214	0.954568522271136	NFATC2	20	51386957	51562831	-	8286	protein_coding	nuclear factor of activated T cells 2 [Source:HGNC Symbol;Acc:HGNC:7776]	RHD
ENSG00000269901	36	28	37	16	12	29	4.705989341633	3.87169062797986	5.07674292035842	2.04512252791673	1.63143392430524	4.0121427094805	33.806568663895	18.9720558828268	0.830813569636096	0.0147230906248101	0.683404133162754	18.9720558828268	33.806568663895	-0.830813569636096	0.0147230906248101	0.683404133162747	AC010531.5	16	87362536	87367476	+	450	antisense	novel transcript, antisense to FBXO31	-
ENSG00000101098	7	9	9	6	7	5	0.0790960559725101	0.107570571341573	0.106741747191139	0.0662916685720223	0.0822611227679841	0.0597938790542155	8.38869684776082	5.96628479511568	0.481696659025414	0.427062442473663	0.954568522271136	5.96628479511568	8.38869684776082	-0.481696659025414	0.427062442473663	0.954568522271136	RIMS4	20	44751808	44810338	-	5206	protein_coding	regulating synaptic membrane exocytosis 4 [Source:HGNC Symbol;Acc:HGNC:16183]	-
ENSG00000213400	0	0	0	0	0	0	0	0	0	0	0	0	NA	NA	NA	NA	NA	NA	NA	NA	NA	NA	RPL12P18	2	84874696	84875020	+	325	processed_pseudogene	ribosomal protein L12 pseudogene 18 [Source:HGNC Symbol;Acc:HGNC:36750]	-
ENSG00000257603	0	0	0	0	0	0	0	0	0	0	0	0	NA	NA	NA	NA	NA	NA	NA	NA	NA	NA	AC010183.1	12	114077133	114079902	+	559	lincRNA	novel transcript	-
ENSG00000250656	1	0	8	3	1	5	0.0580126891226948	0	0.487133496276196	0.170174766561119	0.0603340948337736	0.306989087136337	3.01936323098497	2.98912637050835	0.0166882073559128	1	1	2.98912637050835	3.01936323098497	-0.0166882073559128	1	1	ST3GAL1P1	4	67716375	67717388	-	1014	processed_pseudogene	ST3 beta-galactoside alpha-2,3-sialyltransferase 1 pseudogene 1 [Source:HGNC Symbol;Acc:HGNC:45174]	-
ENSG00000213403	0	0	0	0	0	0	0	0	0	0	0	0	NA	NA	NA	NA	NA	NA	NA	NA	NA	NA	CISD1P1	2	19826249	19826575	+	327	processed_pseudogene	CDGSH iron sulfur domain 1 pseudogene 1 [Source:HGNC Symbol;Acc:HGNC:29611]	-
ENSG00000250650	0	0	0	0	0	0	0	0	0	0	0	0	NA	NA	NA	NA	NA	NA	NA	NA	NA	NA	AC093534.1	5	117019548	117019679	-	132	processed_pseudogene	thymosin beta 15a (TMSB15A) pseudogene	-
ENSG00000250651	0	0	0	0	0	0	0	0	0	0	0	0	NA	NA	NA	NA	NA	NA	NA	NA	NA	NA	PABPC1P7	4	102896725	102898237	+	1513	processed_pseudogene	poly(A) binding protein cytoplasmic 1 pseudogene 7 [Source:HGNC Symbol;Acc:HGNC:37987]	-
ENSG00000213406	0	0	1	1	0	0	0	0	0.0666783700356456	0.0621156275352679	0	0	0.33842045154592	0.321054358316788	0.0244009158897031	1	1	0.321054358316788	0.33842045154592	-0.0244009158897031	1	1	ANXA2P1	4	153307792	153308717	-	926	processed_pseudogene	annexin A2 pseudogene 1 [Source:HGNC Symbol;Acc:HGNC:538]	-
ENSG00000257605	6	9	11	8	6	2	0.545516538829174	0.865552387023539	1.04974633258591	0.711209534437812	0.567345646010323	0.192449418458266	8.73466685583521	5.26514811206666	0.711164419349393	0.264526644123851	0.908769827491931	5.26514811206666	8.73466685583521	-0.711164419349393	0.264526644123851	0.908769827491925	AC073611.1	12	53298655	53300314	-	647	antisense	novel transcript, antisense to PFDN5 and C12orf10	-
ENSG00000213409	0	1	0	0	0	0	0	0.0754225447009064	0	0	0	0	NA	NA	NA	NA	NA	NA	NA	NA	NA	NA	C1QBPP2	11	66761575	66762399	-	825	processed_pseudogene	complement C1q binding protein pseudogene 2 [Source:HGNC Symbol;Acc:HGNC:51618]	-
ENSG00000257609	0	0	0	0	0	0	0	0	0	0	0	0	NA	NA	NA	NA	NA	NA	NA	NA	NA	NA	AC091515.1	12	81868368	81869046	+	679	processed_pseudogene	vomeronasal 1 receptor 3 (gene/pseudogene) (VN1R3) pseudogene	-
ENSG00000250658	0	0	0	0	0	0	0	0	0	0	0	0	NA	NA	NA	NA	NA	NA	NA	NA	NA	NA	AC097652.1	4	187304083	187309682	-	2114	lincRNA	uncharacterized LOC339975 [Source:NCBI gene;Acc:339975]	-
ENSG00000250659	0	0	0	0	0	0	0	0	0	0	0	0	NA	NA	NA	NA	NA	NA	NA	NA	NA	NA	AP001363.1	11	62537312	62542018	+	264	antisense	novel transcript	-
ENSG00000258401	0	0	0	0	0	0	0	0	0	0	0	0	NA	NA	NA	NA	NA	NA	NA	NA	NA	NA	AL512361.1	14	49373966	49374383	+	418	processed_pseudogene	ATP synthase, H+ transporting, mitochondrial Fo complex, subunit C2 (subunit 9) (ATP5G2) pseudogene	-
ENSG00000258400	0	0	0	0	0	0	0	0	0	0	0	0	NA	NA	NA	NA	NA	NA	NA	NA	NA	NA	AL591767.1	14	49707667	49708792	-	568	antisense	novel transcript	-
ENSG00000070495	995	910	938	1001	880	934	9.80578697211601	9.4862582399406	9.70280316175597	9.64593569588804	9.01948726789628	9.74173217251579	951.933835382717	932.829765341055	0.0292590754706644	0.756330067039422	1	932.829765341055	951.933835382717	-0.0292590754706644	0.756330067039424	1	JMJD6	17	76712832	76726799	-	5969	protein_coding	jumonji domain containing 6, arginine demethylase and lysine hydroxylase [Source:HGNC Symbol;Acc:HGNC:19355]	-
ENSG00000258405	0	0	0	1	0	0	0	0	0	0.00800098359961859	0	0	NA	NA	NA	NA	NA	NA	NA	NA	NA	NA	ZNF578	19	52453576	52512154	+	7189	protein_coding	zinc finger protein 578 [Source:HGNC Symbol;Acc:HGNC:26449]	zf-C2H2
ENSG00000258404	1	0	4	0	0	2	0.129570191124257	0	0.54400150355073	0	0	0.274261616172904	1.67343082199768	0.679819624672285	1.18097991137777	0.570462737655393	0.961546772623454	0.679819624672285	1.67343082199768	-1.18097991137777	0.570462737655393	0.96154677262346	LINC02320	14	101634454	101731108	-	454	lincRNA	long intergenic non-protein coding RNA 2320 [Source:HGNC Symbol;Acc:HGNC:53239]	-
ENSG00000258407	0	0	0	0	0	0	0	0	0	0	0	0	NA	NA	NA	NA	NA	NA	NA	NA	NA	NA	AL157955.1	14	88010787	88015611	-	331	antisense	novel transcript, antisense to GPR65	-
ENSG00000258406	0	0	0	0	0	0	0	0	0	0	0	0	NA	NA	NA	NA	NA	NA	NA	NA	NA	NA	AL445383.1	14	43274824	43275697	+	874	processed_pseudogene	Tubulin alpha-1B chain (TUB1A) pseudogene	-
ENSG00000258408	0	0	0	0	0	0	0	0	0	0	0	0	NA	NA	NA	NA	NA	NA	NA	NA	NA	NA	NT5CP2	14	73539221	73539781	-	561	transcribed_processed_pseudogene	5',3'-nucleotidase, cytosolic pseudogene 2 [Source:HGNC Symbol;Acc:HGNC:20047]	-
ENSG00000279847	0	0	0	0	0	0	0	0	0	0	0	0	NA	NA	NA	NA	NA	NA	NA	NA	NA	NA	C8orf87	8	93134095	93166850	-	649	lincRNA	chromosome 8 open reading frame 87 [Source:HGNC Symbol;Acc:HGNC:42974]	-
ENSG00000239010	0	0	0	0	0	0	0	0	0	0	0	0	NA	NA	NA	NA	NA	NA	NA	NA	NA	NA	RNU7-74P	4	40377452	40377513	-	62	snRNA	RNA, U7 small nuclear 74 pseudogene [Source:HGNC Symbol;Acc:HGNC:34170]	-
ENSG00000158517	1	0	1	0	3	0	0.016991584855694	0	0.0178348268783963	0	0.0530145339353956	0	0.664573828851329	1.00910863879928	-0.506496344131453	1	1	1.00910863879928	0.664573828851329	0.506496344131453	1	1	NCF1	7	74773962	74789315	+	3462	protein_coding	neutrophil cytosolic factor 1 [Source:HGNC Symbol;Acc:HGNC:7660]	-
ENSG00000090581	859	818	652	710	736	791	12.318517931688	12.4083140642142	9.81404175177014	9.95576315927285	10.9769810606593	12.0052640212477	779.422584767627	743.227631361511	0.0689283950417888	0.564527681342836	0.961546772623454	743.227631361511	779.422584767627	-0.0689283950417888	0.56452768134284	0.96154677262346	GNPTG	16	1351923	1364113	+	4102	protein_coding	N-acetylglucosamine-1-phosphate transferase subunit gamma [Source:HGNC Symbol;Acc:HGNC:23026]	-
ENSG00000138468	183	151	186	180	158	116	1.68307545637672	1.46900617669097	1.79556218596927	1.61873558436186	1.5112954974216	1.12912083756487	174.067720692232	149.983659080308	0.214091735787003	0.206520015275185	0.873090495879984	149.983659080308	174.067720692232	-0.214091735787003	0.206520015275185	0.873090495879984	SENP7	3	101324205	101513241	-	6396	protein_coding	SUMO specific peptidase 7 [Source:HGNC Symbol;Acc:HGNC:30402]	-
ENSG00000250389	0	0	0	0	0	0	0	0	0	0	0	0	NA	NA	NA	NA	NA	NA	NA	NA	NA	NA	MTND6P2	5	8618581	8619104	-	524	processed_pseudogene	MT-ND6 pseudogene 2 [Source:HGNC Symbol;Acc:HGNC:39465]	-
ENSG00000222057	0	0	0	0	0	0	0	0	0	0	0	0	NA	NA	NA	NA	NA	NA	NA	NA	NA	NA	RNU4-62P	3	121655475	121655604	-	130	snRNA	RNA, U4 small nuclear 62, pseudogene [Source:HGNC Symbol;Acc:HGNC:46998]	-
ENSG00000250387	0	0	0	0	0	0	0	0	0	0	0	0	NA	NA	NA	NA	NA	NA	NA	NA	NA	NA	LINC02197	5	71351855	71446342	-	2767	lincRNA	long intergenic non-protein coding RNA 2197 [Source:HGNC Symbol;Acc:HGNC:53063]	-
ENSG00000164597	516	517	564	611	641	532	3.58493341839292	3.79940957583017	4.1128749555092	4.15072073233366	4.6315806018055	3.91176683778252	535.353478930194	591.308214838655	-0.143567848307917	0.194487779579523	0.86394952267064	591.308214838655	535.353478930194	0.143567848307917	0.194487779579523	0.863949522670634	COG5	7	107201555	107564514	-	8467	protein_coding	component of oligomeric golgi complex 5 [Source:HGNC Symbol;Acc:HGNC:14857]	-
ENSG00000222054	0	0	0	0	0	0	0	0	0	0	0	0	NA	NA	NA	NA	NA	NA	NA	NA	NA	NA	RNA5SP177	5	9760907	9761013	+	107	rRNA_pseudogene	RNA, 5S ribosomal pseudogene 177 [Source:HGNC Symbol;Acc:HGNC:43077]	-
ENSG00000164591	0	0	0	0	0	0	0	0	0	0	0	0	NA	NA	NA	NA	NA	NA	NA	NA	NA	NA	MYOZ3	5	150660874	150679365	+	6037	protein_coding	myozenin 3 [Source:HGNC Symbol;Acc:HGNC:18565]	-
ENSG00000250383	0	0	0	0	0	0	0	0	0	0	0	0	NA	NA	NA	NA	NA	NA	NA	NA	NA	NA	AC008871.1	5	108818041	108830790	-	398	antisense	novel transcript	-
[truncated: 57,337 more rows]
